# Supplementary material for: Plant interactions associated with a directional shift in the richness range size relationship during the Glacial-Holocene transition in the Arctic
Source: Nat Commun. 2025 Jan 28;16:1128. doi: 10.1038/s41467-025-56176-3 (PMC11775137; doi:10.1038/s41467-025-56176-3)
Supplement: Supplementary file 3 — Supplementary Data 1 [file 41467_2025_56176_MOESM3_ESM.xlsx]

## Sheet: Supplementary Data1
Supplementary Data 1 Details of lakes and samples information
Lake	Core	Time interval	Total counts	ASV types	Sample numbers
Billyakh	PG1755	30000-29000	128909	90	1
Billyakh	PG1755	29000-28000	273751	95	2
Billyakh	PG1755	28000-27000	244724	140	2
Billyakh	PG1755	27000-26000	1534774	172	3
Billyakh	PG1755	26000-25000	441322	170	3
Billyakh	PG1755	25000-24000	207816	133	2
Billyakh	PG1755	24000-23000	333021	135	4
Billyakh	PG1755	23000-22000	398982	113	3
Billyakh	PG1755	22000-21000	124717	45	1
Billyakh	PG1755	21000-20000	281842	81	1
Billyakh	PG1755	20000-19000	224202	83	1
Billyakh	PG1755	18000-17000	153709	78	1
Billyakh	PG1755	17000-16000	298044	21	1
Billyakh	PG1755	13000-12000	213149	24	1
Billyakh	PG1755	12000-11000	540794	40	1
Billyakh	PG1755	11000-10000	178855	48	1
Billyakh	PG1755	10000-9000	211412	46	1
Billyakh	PG1755	9000-8000	279589	31	1
Billyakh	PG1755	8000-7000	149013	36	1
Billyakh	PG1755	7000-6000	319687	40	1
Billyakh	PG1755	6000-5000	753309	63	2
Billyakh	PG1755	5000-4000	222649	50	1
Billyakh	PG1755	4000-3000	480867	62	2
Billyakh	PG1755	3000-2000	227689	47	1
Billyakh	PG1755	2000-1000	196824	42	1
Bolshoe Toko	PG2133	30000-29000	15729	75	1
Bolshoe Toko	PG2133	29000-28000	92685	64	2
Bolshoe Toko	PG2133	28000-27000	61604	97	2
Bolshoe Toko	PG2133	27000-26000	89069	76	2
Bolshoe Toko	PG2133	26000-25000	12670	52	1
Bolshoe Toko	PG2133	25000-24000	38667	46	1
Bolshoe Toko	PG2133	24000-23000	17674	66	1
Bolshoe Toko	PG2133	23000-22000	25692	60	1
Bolshoe Toko	PG2133	22000-21000	33888	49	1
Bolshoe Toko	PG2133	21000-20000	14907	50	1
Bolshoe Toko	PG2133	20000-19000	20633	24	1
Bolshoe Toko	PG2133	18000-17000	26391	34	1
Bolshoe Toko	PG2133	17000-16000	25941	47	1
Bolshoe Toko	PG2133	16000-15000	12735	13	2
Bolshoe Toko	PG2133	15000-14000	24673	4	1
Bolshoe Toko	PG2133	14000-13000	209	1	1
Bolshoe Toko	PG2133	13000-12000	870	1	2
Bolshoe Toko	PG2133	11000-10000	48361	77	4
Bolshoe Toko	PG2133	10000-9000	28831	61	4
Bolshoe Toko	PG2133	9000-8000	8722	27	1
Bolshoe Toko	PG2133	8000-7000	28944	45	2
Bolshoe Toko	PG2133	7000-6000	8048	33	1
Bolshoe Toko	PG2133	6000-5000	8172	35	1
Bolshoe Toko	PG2133	5000-4000	21812	19	1
Bolshoe Toko	PG2133	4000-3000	14174	23	1
Bolshoe Toko	PG2133	3000-2000	18915	18	1
Bolshoe Toko	PG2133	2000-1000	25629	41	2
Bolshoe Toko	PG2133	1000-0	31346	82	3
E5	E5-1A	30000-29000	855160	103	2
E5	E5-1A	29000-28000	641133	77	1
E5	E5-1A	27000-26000	642789	46	1
E5	E5-1A	26000-25000	423116	68	1
E5	E5-1A	24000-23000	609767	69	1
E5	E5-1A	22000-21000	325934	51	1
E5	E5-1A	21000-20000	415525	102	1
E5	E5-1A	20000-19000	270218	74	1
E5	E5-1A	19000-18000	748955	60	1
E5	E5-1A	18000-17000	555565	48	2
E5	E5-1A	17000-16000	897093	63	2
E5	E5-1A	16000-15000	427966	38	1
E5	E5-1A	14000-13000	340485	69	1
E5	E5-1A	13000-12000	842122	74	2
E5	E5-1A	12000-11000	466059	71	2
E5	E5-1A	11000-10000	470790	73	2
E5	E5-1A	10000-9000	598461	76	2
E5	E5-1A	9000-8000	219859	94	2
E5	E5-1A	8000-7000	515309	89	2
E5	E5-1A	7000-6000	550432	74	2
E5	E5-1A	6000-5000	625680	87	2
E5	E5-1A	5000-4000	698612	97	2
E5	E5-1A	4000-3000	790632	85	2
E5	E5-1A	3000-2000	2109741	107	5
E5	E5-1A	2000-1000	1629168	106	4
E5	E5-1A	1000-0	2092490	138	10
Emanda	Co1412	27000-26000	65922	25	1
Emanda	Co1412	26000-25000	17255	7	1
Emanda	Co1412	25000-24000	84444	7	1
Emanda	Co1412	24000-23000	307096	43	1
Emanda	Co1412	23000-22000	193164	34	1
Emanda	Co1412	22000-21000	305491	32	1
Emanda	Co1412	21000-20000	585624	55	2
Emanda	Co1412	20000-19000	213946	80	1
Emanda	Co1412	19000-18000	183376	91	2
Emanda	Co1412	18000-17000	162412	98	2
Emanda	Co1412	17000-16000	152569	50	1
Emanda	Co1412	16000-15000	584500	83	2
Emanda	Co1412	15000-14000	264378	67	2
Emanda	Co1412	14000-13000	392316	58	2
Emanda	Co1412	13000-12000	378397	79	2
Emanda	Co1412	12000-11000	285054	70	2
Emanda	Co1412	10000-9000	185436	49	1
Emanda	Co1412	9000-8000	144758	38	1
Emanda	Co1412	8000-7000	138170	57	1
Emanda	Co1412	7000-6000	310395	63	2
Emanda	Co1412	6000-5000	192985	44	1
Emanda	Co1412	5000-4000	278290	62	2
Emanda	Co1412	4000-3000	96226	66	1
Emanda	Co1412	3000-2000	195429	53	1
Emanda	Co1412	2000-1000	31790	47	1
Emanda	Co1412	1000-0	22407	33	1
Levinson Lessing	Co1401	30000-29000	156000	120	1
Levinson Lessing	Co1401	29000-28000	207365	98	1
Levinson Lessing	Co1401	28000-27000	328548	87	1
Levinson Lessing	Co1401	27000-26000	305445	120	1
Levinson Lessing	Co1401	26000-25000	201881	106	1
Levinson Lessing	Co1401	25000-24000	604226	132	2
Levinson Lessing	Co1401	24000-23000	237300	96	1
Levinson Lessing	Co1401	23000-22000	541991	138	2
Levinson Lessing	Co1401	22000-21000	390750	122	1
Levinson Lessing	Co1401	21000-20000	164808	85	1
Levinson Lessing	Co1401	20000-19000	344086	90	1
Levinson Lessing	Co1401	19000-18000	367080	144	2
Levinson Lessing	Co1401	18000-17000	213197	101	1
Levinson Lessing	Co1401	17000-16000	178514	113	1
Levinson Lessing	Co1401	16000-15000	139111	83	1
Levinson Lessing	Co1401	15000-14000	529819	152	3
Levinson Lessing	Co1401	14000-13000	168844	128	1
Levinson Lessing	Co1401	13000-12000	614071	158	3
Levinson Lessing	Co1401	12000-11000	838545	169	4
Levinson Lessing	Co1401	11000-10000	592328	177	3
Levinson Lessing	Co1401	10000-9000	105414	127	1
Levinson Lessing	Co1401	9000-8000	521321	157	2
Levinson Lessing	Co1401	8000-7000	306778	145	2
Levinson Lessing	Co1401	7000-6000	535830	170	3
Levinson Lessing	Co1401	6000-5000	171278	114	1
Levinson Lessing	Co1401	5000-4000	172447	125	1
Levinson Lessing	Co1401	4000-3000	414954	164	2
Levinson Lessing	Co1401	3000-2000	430356	158	2
Levinson Lessing	Co1401	2000-1000	201827	140	2
Levinson Lessing	Co1401	1000-0	386177	148	2
Rauchuagytgyn	EN18218	29000-28000	2257921	90	2
Rauchuagytgyn	EN18218	28000-27000	1093140	85	2
Rauchuagytgyn	EN18218	27000-26000	859143	87	1
Rauchuagytgyn	EN18218	26000-25000	1281154	77	2
Rauchuagytgyn	EN18218	25000-24000	769325	89	2
Rauchuagytgyn	EN18218	24000-23000	197755	72	1
Rauchuagytgyn	EN18218	23000-22000	217371	74	2
Rauchuagytgyn	EN18218	22000-21000	152311	68	2
Rauchuagytgyn	EN18218	21000-20000	283264	92	3
Rauchuagytgyn	EN18218	20000-19000	124545	67	2
Rauchuagytgyn	EN18218	19000-18000	325313	64	2
Rauchuagytgyn	EN18218	18000-17000	773393	65	2
Rauchuagytgyn	EN18218	17000-16000	288430	64	1
Rauchuagytgyn	EN18218	16000-15000	417650	88	2
Rauchuagytgyn	EN18218	15000-14000	609579	92	2
Rauchuagytgyn	EN18218	14000-13000	349734	103	2
Rauchuagytgyn	EN18218	13000-12000	275239	130	2
Rauchuagytgyn	EN18218	12000-11000	598888	67	3
Rauchuagytgyn	EN18218	11000-10000	682298	105	3
Rauchuagytgyn	EN18218	10000-9000	1028704	113	3
Rauchuagytgyn	EN18218	9000-8000	361675	126	2
Rauchuagytgyn	EN18218	8000-7000	604089	113	2
Rauchuagytgyn	EN18218	7000-6000	436751	121	3
Rauchuagytgyn	EN18218	6000-5000	629952	135	4
Rauchuagytgyn	EN18218	5000-4000	380234	138	4
Rauchuagytgyn	EN18218	4000-3000	473912	161	4
Rauchuagytgyn	EN18218	3000-2000	329947	145	4
Rauchuagytgyn	EN18218	2000-1000	22441	85	1
Rauchuagytgyn	EN18218	1000-0	43433	138	1
