# Supplementary material for: Plant interactions associated with a directional shift in the richness range size relationship during the Glacial-Holocene transition in the Arctic
Source: Nat Commun. 2025 Jan 28;16:1128. doi: 10.1038/s41467-025-56176-3 (PMC11775137; doi:10.1038/s41467-025-56176-3)
Supplement: Supplementary file 6 — Source Data [file 41467_2025_56176_MOESM6_ESM.zip]

Archive with 3 entries (2 files):
- Source Data/
- Source Data/Source_data_analyse_Rcode.xlsx
- Source Data/Source_data_figures.xlsx
