# Supplementary material for: Plant interactions associated with a directional shift in the richness range size relationship during the Glacial-Holocene transition in the Arctic
Source: Nat Commun. 2025 Jan 28;16:1128. doi: 10.1038/s41467-025-56176-3 (PMC11775137; doi:10.1038/s41467-025-56176-3)
Supplement: Supplementary file 6 — Source Data [file 41467_2025_56176_MOESM6_ESM.zip › Source Data/Source_data_figures.xlsx]

## Sheet:  Figure 2b
Figure 2b. The taxa(ASV) richness and mean range size for 7 lakes, inferring from the sedimentary ancient DNA data (2000-0year BP).
round	lake	richness	mean_range
1	Billyakh	31	3.64516
1	Btoko	71	2.8169
1	E5	85	2.98824
1	Emanda	37	3.72973
1	Ilirney18	44	3.93182
1	Lele	74	3.05405
1	Rauchuagytgyn	97	3.06186
2	Billyakh	28	3.64286
2	Btoko	63	2.80952
2	E5	85	2.92941
2	Emanda	44	3.36364
2	Ilirney18	47	3.6383
2	Lele	83	2.57831
2	Rauchuagytgyn	102	2.85294
3	Billyakh	30	3.6
3	Btoko	62	2.96774
3	E5	85	2.95294
3	Emanda	40	3.4
3	Ilirney18	47	3.78723
3	Lele	76	2.71053
3	Rauchuagytgyn	98	2.94898
4	Billyakh	30	3.73333
4	Btoko	63	3.01587
4	E5	88	2.875
4	Emanda	41	3.26829
4	Ilirney18	45	3.84444
4	Lele	78	2.76923
4	Rauchuagytgyn	99	2.94949
5	Billyakh	30	3.7
5	Btoko	62	2.77419
5	E5	87	2.88506
5	Emanda	41	3.26829
5	Ilirney18	48	3.64583
5	Lele	79	2.73418
5	Rauchuagytgyn	100	2.96
6	Billyakh	31	3.70968
6	Btoko	66	2.83333
6	E5	77	3.05195
6	Emanda	42	3.16667
6	Ilirney18	45	3.71111
6	Lele	80	2.675
6	Rauchuagytgyn	97	2.91753
7	Billyakh	30	3.7
7	Btoko	66	2.83333
7	E5	81	2.95062
7	Emanda	40	3.25
7	Ilirney18	48	3.64583
7	Lele	69	2.84058
7	Rauchuagytgyn	99	2.9596
8	Billyakh	31	3.70968
8	Btoko	65	2.75385
8	E5	86	2.88372
8	Emanda	42	3.38095
8	Ilirney18	46	3.80435
8	Lele	75	2.76
8	Rauchuagytgyn	104	2.89423
9	Billyakh	28	3.75
9	Btoko	65	2.76923
9	E5	75	3.01333
9	Emanda	38	3.44737
9	Ilirney18	44	3.68182
9	Lele	73	2.71233
9	Rauchuagytgyn	98	2.86735
10	Billyakh	31	3.70968
10	Btoko	67	3
10	E5	87	2.94253
10	Emanda	41	3.43902
10	Ilirney18	46	3.91304
10	Lele	79	2.86076
10	Rauchuagytgyn	108	2.92593
11	Billyakh	31	3.48387
11	Btoko	64	2.875
11	E5	83	2.84337
11	Emanda	41	3.31707
11	Ilirney18	48	3.72917
11	Lele	75	2.78667
11	Rauchuagytgyn	102	2.94118
12	Billyakh	29	3.82759
12	Btoko	62	2.75806
12	E5	82	2.95122
12	Emanda	41	3.4878
12	Ilirney18	45	3.75556
12	Lele	82	2.65854
12	Rauchuagytgyn	102	2.89216
13	Billyakh	33	3.48485
13	Btoko	71	2.76056
13	E5	85	2.98824
13	Emanda	41	3.31707
13	Ilirney18	43	3.88372
13	Lele	79	2.77215
13	Rauchuagytgyn	106	2.78302
14	Billyakh	29	3.75862
14	Btoko	62	3.06452
14	E5	81	2.90123
14	Emanda	42	3.35714
14	Ilirney18	46	3.78261
14	Lele	80	2.775
14	Rauchuagytgyn	93	2.98925
15	Billyakh	30	3.63333
15	Btoko	65	2.86154
15	E5	83	2.89157
15	Emanda	44	3.27273
15	Ilirney18	48	3.70833
15	Lele	82	2.64634
15	Rauchuagytgyn	103	2.80583
16	Billyakh	29	3.68966
16	Btoko	62	2.85484
16	E5	84	2.96429
16	Emanda	46	3.21739
16	Ilirney18	47	3.78723
16	Lele	73	2.91781
16	Rauchuagytgyn	99	2.9899
17	Billyakh	30	3.63333
17	Btoko	66	2.75758
17	E5	77	2.93506
17	Emanda	36	3.5
17	Ilirney18	46	3.71739
17	Lele	77	2.67532
17	Rauchuagytgyn	100	2.78
18	Billyakh	27	3.7037
18	Btoko	61	2.90164
18	E5	84	2.88095
18	Emanda	35	3.51429
18	Ilirney18	47	3.74468
18	Lele	73	2.75342
18	Rauchuagytgyn	95	2.91579
19	Billyakh	32	3.59375
19	Btoko	64	3.03125
19	E5	83	2.9759
19	Emanda	41	3.34146
19	Ilirney18	46	3.91304
19	Lele	80	2.9125
19	Rauchuagytgyn	107	2.90654
20	Billyakh	29	3.7931
20	Btoko	63	3.03175
20	E5	79	2.83544
20	Emanda	36	3.52778
20	Ilirney18	47	3.57447
20	Lele	73	2.75342
20	Rauchuagytgyn	96	2.83333
21	Billyakh	28	3.75
21	Btoko	66	2.90909
21	E5	79	2.96203
21	Emanda	42	3.2619
21	Ilirney18	45	3.77778
21	Lele	79	2.77215
21	Rauchuagytgyn	105	2.90476
22	Billyakh	29	3.65517
22	Btoko	64	2.95312
22	E5	84	2.88095
22	Emanda	41	3.26829
22	Ilirney18	47	3.7234
22	Lele	84	2.61905
22	Rauchuagytgyn	104	2.81731
23	Billyakh	32	3.59375
23	Btoko	63	2.92063
23	E5	85	2.94118
23	Emanda	39	3.53846
23	Ilirney18	48	3.70833
23	Lele	75	2.92
23	Rauchuagytgyn	102	2.94118
24	Billyakh	29	3.75862
24	Btoko	62	2.85484
24	E5	84	2.97619
24	Emanda	42	3.5
24	Ilirney18	46	3.76087
24	Lele	76	2.85526
24	Rauchuagytgyn	96	3.02083
25	Billyakh	28	3.75
25	Btoko	69	2.82609
25	E5	81	3.08642
25	Emanda	42	3.30952
25	Ilirney18	46	3.84783
25	Lele	83	2.75904
25	Rauchuagytgyn	100	2.84
26	Billyakh	30	3.76667
26	Btoko	62	3.08065
26	E5	82	3.07317
26	Emanda	42	3.5
26	Ilirney18	47	3.91489
26	Lele	79	2.82278
26	Rauchuagytgyn	105	2.90476
27	Billyakh	27	3.81481
27	Btoko	60	2.8
27	E5	83	2.91566
27	Emanda	42	3.21429
27	Ilirney18	45	3.68889
27	Lele	81	2.67901
27	Rauchuagytgyn	100	2.81
28	Billyakh	30	3.73333
28	Btoko	68	2.76471
28	E5	87	2.82759
28	Emanda	42	3.40476
28	Ilirney18	46	3.84783
28	Lele	72	2.93056
28	Rauchuagytgyn	96	2.91667
29	Billyakh	31	3.64516
29	Btoko	71	2.73239
29	E5	88	3
29	Emanda	43	3.25581
29	Ilirney18	46	3.82609
29	Lele	79	2.88608
29	Rauchuagytgyn	104	2.85577
30	Billyakh	28	3.60714
30	Btoko	64	2.75
30	E5	82	2.85366
30	Emanda	42	3.42857
30	Ilirney18	44	3.79545
30	Lele	74	2.82432
30	Rauchuagytgyn	99	2.82828
31	Billyakh	31	3.77419
31	Btoko	65	2.87692
31	E5	88	2.92045
31	Emanda	40	3.625
31	Ilirney18	45	3.84444
31	Lele	80	2.675
31	Rauchuagytgyn	102	2.88235
32	Billyakh	31	3.64516
32	Btoko	65	2.84615
32	E5	82	3.07317
32	Emanda	40	3.45
32	Ilirney18	50	3.7
32	Lele	87	2.68966
32	Rauchuagytgyn	107	2.90654
33	Billyakh	27	3.81481
33	Btoko	68	2.75
33	E5	86	2.83721
33	Emanda	38	3.44737
33	Ilirney18	45	3.66667
33	Lele	86	2.68605
33	Rauchuagytgyn	106	2.87736
34	Billyakh	28	3.5
34	Btoko	67	2.86567
34	E5	81	2.98765
34	Emanda	43	3.23256
34	Ilirney18	48	3.5
34	Lele	82	2.65854
34	Rauchuagytgyn	96	2.89583
35	Billyakh	30	3.7
35	Btoko	61	3.14754
35	E5	81	2.92593
35	Emanda	40	3.35
35	Ilirney18	47	3.76596
35	Lele	72	2.81944
35	Rauchuagytgyn	102	2.95098
36	Billyakh	28	3.89286
36	Btoko	70	2.85714
36	E5	85	2.94118
36	Emanda	40	3.425
36	Ilirney18	45	3.75556
36	Lele	76	2.85526
36	Rauchuagytgyn	108	2.85185
37	Billyakh	29	3.75862
37	Btoko	69	2.92754
37	E5	84	3.08333
37	Emanda	40	3.65
37	Ilirney18	47	3.87234
37	Lele	81	2.93827
37	Rauchuagytgyn	103	3
38	Billyakh	29	3.86207
38	Btoko	64	3.04688
38	E5	87	2.83908
38	Emanda	43	3.37209
38	Ilirney18	45	3.8
38	Lele	76	2.86842
38	Rauchuagytgyn	100	2.86
39	Billyakh	30	3.63333
39	Btoko	66	2.83333
39	E5	80	2.9
39	Emanda	40	3.35
39	Ilirney18	45	3.73333
39	Lele	80	2.675
39	Rauchuagytgyn	100	2.83
40	Billyakh	30	3.83333
40	Btoko	64	2.84375
40	E5	88	2.90909
40	Emanda	44	3.5
40	Ilirney18	46	3.80435
40	Lele	82	2.80488
40	Rauchuagytgyn	100	2.94
41	Billyakh	29	3.68966
41	Btoko	61	2.81967
41	E5	86	2.90698
41	Emanda	44	3.20455
41	Ilirney18	47	3.7234
41	Lele	77	2.79221
41	Rauchuagytgyn	101	2.86139
42	Billyakh	30	3.96667
42	Btoko	67	2.85075
42	E5	87	2.91954
42	Emanda	41	3.46341
42	Ilirney18	47	3.74468
42	Lele	76	2.72368
42	Rauchuagytgyn	107	2.8972
43	Billyakh	31	3.51613
43	Btoko	65	2.72308
43	E5	82	2.90244
43	Emanda	39	3.35897
43	Ilirney18	45	3.71111
43	Lele	76	2.72368
43	Rauchuagytgyn	102	2.83333
44	Billyakh	29	3.82759
44	Btoko	65	2.92308
44	E5	84	2.84524
44	Emanda	37	3.43243
44	Ilirney18	47	3.70213
44	Lele	77	2.76623
44	Rauchuagytgyn	99	2.90909
45	Billyakh	31	3.67742
45	Btoko	67	2.8209
45	E5	81	3.01235
45	Emanda	40	3.55
45	Ilirney18	47	3.70213
45	Lele	74	2.82432
45	Rauchuagytgyn	108	2.7963
46	Billyakh	30	3.66667
46	Btoko	59	2.98305
46	E5	83	3
46	Emanda	42	3.21429
46	Ilirney18	47	3.61702
46	Lele	75	2.81333
46	Rauchuagytgyn	100	2.93
47	Billyakh	29	3.7931
47	Btoko	66	2.75758
47	E5	83	2.85542
47	Emanda	43	3.4186
47	Ilirney18	47	3.70213
47	Lele	81	2.76543
47	Rauchuagytgyn	98	2.86735
48	Billyakh	33	3.57576
48	Btoko	63	2.88889
48	E5	85	2.90588
48	Emanda	43	3.11628
48	Ilirney18	47	3.65957
48	Lele	74	2.67568
48	Rauchuagytgyn	103	2.8835
49	Billyakh	30	3.83333
49	Btoko	63	3.14286
49	E5	82	3
49	Emanda	44	3.38636
49	Ilirney18	46	3.84783
49	Lele	76	2.78947
49	Rauchuagytgyn	99	2.9798
50	Billyakh	29	3.75862
50	Btoko	57	3.08772
50	E5	90	2.91111
50	Emanda	42	3.30952
50	Ilirney18	46	3.82609
50	Lele	82	2.82927
50	Rauchuagytgyn	104	2.82692
51	Billyakh	30	3.66667
51	Btoko	65	2.73846
51	E5	82	2.96341
51	Emanda	40	3.575
51	Ilirney18	50	3.68
51	Lele	73	2.67123
51	Rauchuagytgyn	100	2.89
52	Billyakh	31	3.67742
52	Btoko	63	2.77778
52	E5	78	2.96154
52	Emanda	37	3.43243
52	Ilirney18	48	3.54167
52	Lele	78	2.79487
52	Rauchuagytgyn	105	2.75238
53	Billyakh	28	3.85714
53	Btoko	68	2.91176
53	E5	86	2.88372
53	Emanda	39	3.61538
53	Ilirney18	46	3.76087
53	Lele	76	2.86842
53	Rauchuagytgyn	102	2.9902
54	Billyakh	30	3.8
54	Btoko	67	2.86567
54	E5	84	2.91667
54	Emanda	38	3.28947
54	Ilirney18	48	3.66667
54	Lele	81	2.62963
54	Rauchuagytgyn	102	2.81373
55	Billyakh	30	3.63333
55	Btoko	69	2.78261
55	E5	85	2.84706
55	Emanda	41	3.31707
55	Ilirney18	45	3.73333
55	Lele	68	2.75
55	Rauchuagytgyn	95	2.87368
56	Billyakh	31	3.6129
56	Btoko	60	2.9
56	E5	82	2.90244
56	Emanda	41	3.31707
56	Ilirney18	47	3.74468
56	Lele	72	2.86111
56	Rauchuagytgyn	98	2.82653
57	Billyakh	30	3.6
57	Btoko	62	2.83871
57	E5	78	2.9359
57	Emanda	39	3.25641
57	Ilirney18	46	3.71739
57	Lele	71	2.84507
57	Rauchuagytgyn	98	2.88776
58	Billyakh	29	3.82759
58	Btoko	70	2.95714
58	E5	82	3.08537
58	Emanda	41	3.68293
58	Ilirney18	48	3.75
58	Lele	79	2.83544
58	Rauchuagytgyn	105	2.97143
59	Billyakh	28	3.78571
59	Btoko	65	3
59	E5	86	2.94186
59	Emanda	39	3.4359
59	Ilirney18	46	3.67391
59	Lele	79	2.88608
59	Rauchuagytgyn	98	2.91837
60	Billyakh	29	3.72414
60	Btoko	62	2.85484
60	E5	80	2.9375
60	Emanda	42	3.45238
60	Ilirney18	47	3.70213
60	Lele	72	2.81944
60	Rauchuagytgyn	104	2.78846
61	Billyakh	28	3.75
61	Btoko	63	2.85714
61	E5	80	2.925
61	Emanda	38	3.31579
61	Ilirney18	45	3.71111
61	Lele	78	2.70513
61	Rauchuagytgyn	103	2.79612
62	Billyakh	29	3.65517
62	Btoko	65	2.90769
62	E5	83	2.9759
62	Emanda	40	3.575
62	Ilirney18	46	3.76087
62	Lele	84	2.75
62	Rauchuagytgyn	104	2.78846
63	Billyakh	29	3.68966
63	Btoko	64	2.82812
63	E5	82	2.93902
63	Emanda	41	3.41463
63	Ilirney18	48	3.60417
63	Lele	79	2.68354
63	Rauchuagytgyn	106	2.74528
64	Billyakh	28	3.64286
64	Btoko	65	2.76923
64	E5	83	2.85542
64	Emanda	39	3.28205
64	Ilirney18	48	3.52083
64	Lele	75	2.78667
64	Rauchuagytgyn	96	2.90625
65	Billyakh	29	3.68966
65	Btoko	72	2.91667
65	E5	80	3.1625
65	Emanda	40	3.4
65	Ilirney18	48	3.85417
65	Lele	81	2.85185
65	Rauchuagytgyn	106	2.90566
66	Billyakh	28	3.75
66	Btoko	62	2.70968
66	E5	84	2.95238
66	Emanda	39	3.4359
66	Ilirney18	47	3.68085
66	Lele	85	2.69412
66	Rauchuagytgyn	106	2.86792
67	Billyakh	30	3.73333
67	Btoko	60	2.98333
67	E5	82	3.0122
67	Emanda	43	3.2093
67	Ilirney18	48	3.79167
67	Lele	84	2.67857
67	Rauchuagytgyn	105	2.94286
68	Billyakh	31	3.58065
68	Btoko	67	2.91045
68	E5	82	3.03659
68	Emanda	40	3.25
68	Ilirney18	45	3.84444
68	Lele	75	2.89333
68	Rauchuagytgyn	107	2.91589
69	Billyakh	29	3.82759
69	Btoko	63	2.93651
69	E5	82	2.86585
69	Emanda	42	3.42857
69	Ilirney18	46	3.76087
69	Lele	75	2.82667
69	Rauchuagytgyn	105	2.87619
70	Billyakh	31	3.6129
70	Btoko	66	2.80303
70	E5	77	3
70	Emanda	44	3.18182
70	Ilirney18	47	3.70213
70	Lele	74	2.82432
70	Rauchuagytgyn	98	2.89796
71	Billyakh	28	3.85714
71	Btoko	65	3.06154
71	E5	81	2.91358
71	Emanda	39	3.5641
71	Ilirney18	48	3.8125
71	Lele	78	2.97436
71	Rauchuagytgyn	103	2.98058
72	Billyakh	30	3.7
72	Btoko	64	2.95312
72	E5	79	2.92405
72	Emanda	40	3.275
72	Ilirney18	44	3.84091
72	Lele	75	2.78667
72	Rauchuagytgyn	99	2.89899
73	Billyakh	28	3.75
73	Btoko	65	2.76923
73	E5	81	2.92593
73	Emanda	42	3.2619
73	Ilirney18	49	3.61224
73	Lele	74	2.82432
73	Rauchuagytgyn	98	2.85714
74	Billyakh	29	3.62069
74	Btoko	61	2.88525
74	E5	84	2.96429
74	Emanda	43	3.32558
74	Ilirney18	46	3.65217
74	Lele	75	2.78667
74	Rauchuagytgyn	93	2.89247
75	Billyakh	28	3.71429
75	Btoko	70	2.82857
75	E5	78	3.02564
75	Emanda	40	3.35
75	Ilirney18	44	3.77273
75	Lele	76	2.75
75	Rauchuagytgyn	103	2.87379
76	Billyakh	32	3.65625
76	Btoko	65	2.98462
76	E5	74	2.97297
76	Emanda	40	3.5
76	Ilirney18	46	3.69565
76	Lele	84	2.70238
76	Rauchuagytgyn	96	2.92708
77	Billyakh	30	3.6
77	Btoko	69	2.86957
77	E5	88	2.88636
77	Emanda	40	3.275
77	Ilirney18	48	3.66667
77	Lele	76	2.84211
77	Rauchuagytgyn	104	2.90385
78	Billyakh	31	3.6129
78	Btoko	64	2.89062
78	E5	80	2.9625
78	Emanda	44	3.31818
78	Ilirney18	48	3.72917
78	Lele	77	2.74026
78	Rauchuagytgyn	98	2.85714
79	Billyakh	30	3.83333
79	Btoko	68	2.89706
79	E5	83	2.98795
79	Emanda	36	3.61111
79	Ilirney18	47	3.80851
79	Lele	83	2.6988
79	Rauchuagytgyn	102	2.92157
80	Billyakh	30	3.73333
80	Btoko	65	2.78462
80	E5	84	2.79762
80	Emanda	43	3.16279
80	Ilirney18	48	3.66667
80	Lele	76	2.69737
80	Rauchuagytgyn	99	2.90909
81	Billyakh	30	3.96667
81	Btoko	61	3.01639
81	E5	88	2.875
81	Emanda	45	3.28889
81	Ilirney18	46	3.73913
81	Lele	79	2.77215
81	Rauchuagytgyn	101	2.94059
82	Billyakh	30	3.73333
82	Btoko	61	2.86885
82	E5	85	2.92941
82	Emanda	41	3.41463
82	Ilirney18	47	3.6383
82	Lele	77	2.79221
82	Rauchuagytgyn	109	2.69725
83	Billyakh	28	3.67857
83	Btoko	66	3
83	E5	88	2.82955
83	Emanda	41	3.34146
83	Ilirney18	46	3.80435
83	Lele	73	2.89041
83	Rauchuagytgyn	96	2.84375
84	Billyakh	31	3.58065
84	Btoko	63	2.88889
84	E5	83	2.91566
84	Emanda	41	3.31707
84	Ilirney18	47	3.7234
84	Lele	76	2.78947
84	Rauchuagytgyn	99	2.84848
85	Billyakh	31	3.6129
85	Btoko	63	2.87302
85	E5	83	2.93976
85	Emanda	42	3.11905
85	Ilirney18	45	3.75556
85	Lele	81	2.7284
85	Rauchuagytgyn	107	2.91589
86	Billyakh	29	3.72414
86	Btoko	68	2.79412
86	E5	81	2.85185
86	Emanda	41	3.36585
86	Ilirney18	48	3.6875
86	Lele	80	2.6625
86	Rauchuagytgyn	100	2.92
87	Billyakh	29	3.86207
87	Btoko	63	2.84127
87	E5	80	3.0125
87	Emanda	44	3.45455
87	Ilirney18	50	3.68
87	Lele	71	2.87324
87	Rauchuagytgyn	100	2.89
88	Billyakh	30	3.86667
88	Btoko	64	2.96875
88	E5	81	2.93827
88	Emanda	42	3.19048
88	Ilirney18	46	3.80435
88	Lele	79	2.6962
88	Rauchuagytgyn	107	2.7757
89	Billyakh	29	3.68966
89	Btoko	67	2.70149
89	E5	77	2.92208
89	Emanda	39	3.35897
89	Ilirney18	48	3.625
89	Lele	78	2.71795
89	Rauchuagytgyn	99	2.83838
90	Billyakh	28	3.75
90	Btoko	58	2.93103
90	E5	79	2.89873
90	Emanda	45	3.26667
90	Ilirney18	46	3.6087
90	Lele	66	2.87879
90	Rauchuagytgyn	92	2.81522
91	Billyakh	29	3.65517
91	Btoko	64	2.96875
91	E5	84	2.9881
91	Emanda	42	3.52381
91	Ilirney18	47	3.80851
91	Lele	80	2.7625
91	Rauchuagytgyn	99	3.05051
92	Billyakh	29	3.44828
92	Btoko	67	2.80597
92	E5	81	2.91358
92	Emanda	38	3.36842
92	Ilirney18	48	3.58333
92	Lele	80	2.7
92	Rauchuagytgyn	99	2.88889
93	Billyakh	28	3.78571
93	Btoko	66	2.80303
93	E5	79	2.98734
93	Emanda	40	3.35
93	Ilirney18	45	3.71111
93	Lele	82	2.65854
93	Rauchuagytgyn	101	2.90099
94	Billyakh	30	3.76667
94	Btoko	66	2.9697
94	E5	82	2.96341
94	Emanda	43	3.48837
94	Ilirney18	49	3.7551
94	Lele	79	2.83544
94	Rauchuagytgyn	100	2.89
95	Billyakh	31	3.67742
95	Btoko	71	2.80282
95	E5	77	3.03896
95	Emanda	41	3.43902
95	Ilirney18	46	3.80435
95	Lele	78	2.71795
95	Rauchuagytgyn	103	2.85437
96	Billyakh	29	3.75862
96	Btoko	64	2.84375
96	E5	81	2.93827
96	Emanda	40	3.25
96	Ilirney18	48	3.66667
96	Lele	80	2.6875
96	Rauchuagytgyn	101	2.86139
97	Billyakh	32	3.5625
97	Btoko	70	2.85714
97	E5	86	3.01163
97	Emanda	43	3.25581
97	Ilirney18	47	3.68085
97	Lele	73	2.90411
97	Rauchuagytgyn	109	2.82569
98	Billyakh	30	3.66667
98	Btoko	61	2.86885
98	E5	86	2.82558
98	Emanda	42	3.30952
98	Ilirney18	45	3.75556
98	Lele	79	2.73418
98	Rauchuagytgyn	102	2.85294
99	Billyakh	28	3.82143
99	Btoko	68	2.95588
99	E5	83	2.98795
99	Emanda	43	3.2093
99	Ilirney18	45	3.82222
99	Lele	80	2.8875
99	Rauchuagytgyn	107	2.88785
100	Billyakh	29	3.72414
100	Btoko	68	3.05882
100	E5	82	2.92683
100	Emanda	37	3.59459
100	Ilirney18	47	3.68085
100	Lele	76	2.89474
100	Rauchuagytgyn	106	2.89623

## Sheet: Figure 2c
Figure 2c. The species richness and mean range size relationship for different size grid cells, inferring from modern plant distribution data downloaded from GBIF.
200km * 200km grid cell
L	richness	range
15	66	76.0606
16	138	73.6232
17	280	79.8643
18	246	61.8659
19	200	69.54
49	226	64.3451
50	452	49.9779
51	740	58.0149
52	693	63.0274
53	570	67.0614
54	452	68.5509
55	604	74.404
56	615	73.1089
57	678	69.8274
58	552	70.058
59	474	74.3671
60	141	88.3262
61	229	86.2183
84	31	83.7419
85	243	66.6996
86	324	61.8858
87	587	61.4089
88	567	59.9436
89	552	63.8496
90	734	65.1471
91	306	79.5196
92	566	72.4435
93	494	73.4332
94	393	83.9313
95	559	75.034
96	600	71.6283
97	398	73.2111
98	419	89.3604
99	198	85.803
100	379	88.4697
101	537	80.5791
102	344	82.0698
120	39	46.1026
121	439	49.8519
122	597	51.67
123	355	62.5887
124	534	63.7809
125	228	72.2193
126	237	75.8312
127	497	72.2233
128	492	74.935
129	261	88.0307
130	342	54.1871
131	404	86.8243
132	503	82.1054
133	594	80.6195
134	385	68.4961
135	196	77.1378
136	298	90.547
137	248	81.4839
138	520	80.8615
139	585	79.6701
140	644	73.7158
157	129	62.8682
158	451	48.5078
159	572	60.2762
160	394	65.8553
161	184	75.1467
162	359	72.7382
163	375	40.1493
164	485	74.633
165	198	94.2222
166	454	74.8106
167	174	94.4828
168	345	85.1739
169	327	77.3578
170	113	85.2655
171	458	85.9978
172	344	75.1337
173	372	70.621
174	513	76.1481
175	255	77.7373
176	174	84.7816
177	569	79.1511
178	319	81.7085
194	256	54.6875
195	471	52.138
196	627	57.6029
197	259	74.9421
198	315	87.4063
199	396	78.5631
200	207	91.5797
201	57	114.789
202	399	88.9173
203	502	70.6175
204	115	105.661
205	158	123.785
206	37	116.297
207	432	97.6921
208	229	94.0568
209	78	99.1154
210	393	89.9364
211	146	103.822
212	228	83.3421
213	521	68.0403
214	501	74.4371
215	349	55.1748
216	237	90.5949
217	265	72.2189
221	107	62.8879
222	147	70.3401
231	358	53.6955
232	259	61.6293
233	519	56.4644
234	504	67.5397
235	555	67.8775
236	310	88.429
237	293	86.5358
238	296	98.9459
239	298	102.144
240	227	82.8722
241	64	98.875
242	111	103.378
243	243	103.424
244	67	110.731
245	114	119.991
246	341	104.78
247	48	92.4375
248	81	122.568
249	238	102.857
250	388	85.7758
251	767	78.661
252	886	70.5474
253	400	41.895
254	94	99.1489
255	430	92.2884
256	339	86.7198
257	321	88.2118
259	414	69.1063
260	530	61.9566
268	219	46.8721
269	379	48.6359
270	332	58.0994
271	318	71.8019
272	100	95.48
273	411	75.6399
274	160	91.0938
275	194	83.5773
276	185	115.276
277	196	110.168
278	66	136.909
279	240	95.0042
280	421	97.6556
281	177	98.0565
282	142	125.711
283	257	107.798
284	280	104.982
285	58	103.638
286	146	97.6164
287	434	99.7719
288	101	79.2178
289	512	90.5391
290	264	85.3674
291	628	65.1831
292	437	86.8238
293	420	77.4167
294	519	80.4952
295	489	82.5583
296	53	96.0377
297	547	76.1865
298	574	68.6794
299	269	61.5353
305	63	47.5079
306	398	46.3769
307	167	63.6647
308	386	59.4171
309	390	71.1359
310	457	82.9015
311	271	95.0996
312	189	100.476
313	224	99.2321
314	260	101.085
315	188	111.537
316	107	127.065
317	466	91.6695
318	511	93.4462
319	425	96.0424
320	196	108.633
321	64	115.125
322	154	100.26
323	149	104.047
324	191	95.0524
325	564	79.1188
326	553	76.2966
327	308	82.6591
328	99	92.6566
329	507	66.7929
330	684	65.0424
331	660	72.0818
332	467	91.015
333	347	79.6744
334	124	51.3629
335	434	67.6429
336	205	79.9366
337	175	73.7143
338	78	69.6154
344	231	58.6623
345	265	66.7887
346	346	67.4335
347	471	51.9703
348	538	69.1506
349	324	89.3765
350	283	98.9152
351	226	104.544
352	403	94.0099
353	382	90.6073
354	86	136.36
355	416	99.4952
356	548	86.042
357	366	103.153
358	781	61.4174
359	617	58.564
360	103	99.6505
361	32	85.8125
362	89	94.9101
363	321	94.785
364	162	112.426
365	160	94.8812
366	77	95.2987
367	370	94.973
368	408	75.1863
369	517	87.2669
370	428	85.1822
371	654	80.0856
372	296	94.0845
373	445	78.6899
383	65	79.8154
384	416	59.2115
385	390	42.0821
386	205	49.5073
387	581	62.0551
388	449	75.0735
389	565	85.4566
390	292	104.788
391	269	110.669
392	224	109.183
393	212	99.1415
394	391	86.0512
395	106	114.472
396	412	88.7791
397	589	79.0764
398	450	87.1822
399	155	111.458
400	452	84.3031
401	507	76.6903
402	385	100.192
403	369	102.022
404	74	104.446
405	61	121.148
406	122	98.8852
407	238	102.176
408	385	98.6
409	423	93.0236
410	555	86.1099
411	388	93.1624
422	36	99.1667
423	352	48.2273
424	350	45.5743
425	492	76.2317
426	449	80.2517
427	466	82.8498
428	307	99.2085
429	255	104.459
430	221	106.602
431	439	73.7836
432	284	97.9965
433	299	95.4415
434	514	71.4008
435	360	85.1333
436	206	84.3738
437	149	108.134
438	171	103.099
439	72	78.25
440	32	109.281
441	125	115.336
442	353	103.779
443	265	108.955
444	214	101.178
445	409	96.5941
446	449	95.833
447	471	91.4459
448	487	89.8665
449	343	96.9883
450	67	112.015
462	201	33.5224
463	311	85.791
464	355	89.2535
465	341	80.7067
466	145	111.448
467	142	116.289
468	200	84.95
469	46	107.543
470	29	103.138
471	187	97.7326
472	142	95.1268
473	294	91.6531
474	254	73.7835
477	60	38.15
478	182	91.3242
479	118	108.636
480	133	117.654
481	123	117.016
482	210	102.176
483	499	92.0802
484	435	96.377
485	549	87.765
486	347	101.115
503	198	89.8283
505	74	27.2432
515	154	65.1753
516	78	93.1282
517	47	113.489
519	43	8.5814
520	198	88.4444
521	559	80.0662
522	555	86.182
523	299	104.314
541	161	93.1056
542	224	90.7098
543	84	94.25
544	77	142.26
559	172	95.9593
599	341	90.2405
600	406	83.4631
601	248	88.0645
604	42	78.9762
606	49	93.3265
635	193	82.0311
636	277	77.6498
637	298	90.4329
638	442	80.4661
639	441	82.1293
642	96	83.3333
676	49	78.0204
677	205	81.1463
678	32	97.0938
680	192	79.4844
683	52	45.5769
713	98	28.9082
714	74	52.4865
715	263	82.5741
716	200	74.695
718	28	128.679
719	186	90.3548
721	52	70.6731
750	22	128.818
751	213	74.1502
752	283	76.4346
753	378	69.881
754	294	81.1735
755	317	84.6215
756	306	78.2092
757	102	97.598
758	98	56
759	85	45.5059
788	155	91.7355
789	305	78.9475
790	235	80.034
791	251	59.4462
792	145	65.7793
793	503	72.6183
794	200	75.08
795	92	86.4457
796	113	65.2212
826	27	78.3333
827	267	80.9213
828	118	93.3475
829	243	78.7037
830	223	70.8251
831	403	60.4516
832	244	67.0246
833	66	67.8636
834	63	59.6825
865	242	68.0083
867	172	92.4244
868	114	95.7368
869	203	72.5764
870	119	57.3445

## Sheet: Figure 2d
Figure 2d. Comparison of range size for the same species based on the number of lakes and 200km x 200km grid cells.
200km * 200km grid cell
species	range_lake	range
Abietinella abietina	3	59
Achillea alpina	2	71
Achillea asiatica	2	79
Achillea millefolium	4	156
Achillea salicifolia	2	51
Achnatherum calamagrostis	5	171
Aconitum ambiguum	1	27
Aconitum delphinifolium	3	61
Aconitum delphiniifolium	3	46
Aconitum kuzenevae	1	6
Aconitum productum	2	21
Aconitum ranunculoides	1	25
Actaea erythrocarpa	2	84
Adenonema petraeum	1	2
Adenophora pereskiifolia	1	5
Adoxa moschatellina	2	82
Aegopodium alpestre	1	72
Agrostis anadyrensis	3	35
Agrostis clavata	2	69
Agrostis mertensii	1	23
Agrostis scabra	1	30
Agrostis vinealis	5	102
Alisma plantago-aquatica	1	103
Allium ledebourianum	1	7
Allium maackii	1	5
Allium maximowiczii	1	14
Allium schoenoprasum	5	194
Allium splendens	1	69
Allium strictum	4	128
Alnus alnobetula	6	207
Alnus hirsuta	2	66
Alopecurus aequalis	1	111
Alopecurus magellanicus	5	119
Andreaea rupestris	2	30
Andromeda polifolia	6	169
Androsace bungeana	3	76
Androsace chamaejasme	1	66
Androsace filiformis	1	87
Androsace gorodkovii	1	12
Androsace ochotensis	3	37
Androsace septentrionalis	4	127
Androsace triflora	1	31
Anemonastrum dichotomum	3	91
Anemonastrum narcissiflorum	6	125
Anemonastrum richardsonii	4	63
Anemone ochotensis	2	74
Anemone parviflora	1	23
Anemone sylvestris	2	108
Angelica decurrens	2	124
Angelica saxatilis	1	29
Antennaria atriceps	2	1
Antennaria dioica	3	138
Antennaria friesiana	2	45
Antennaria lanata	3	44
Anthoxanthum arcticum	2	76
Anthoxanthum glabrum	2	52
Anthoxanthum monticola	6	174
Anthoxanthum nitens	1	91
Anthriscus sylvestris	1	95
Anticlea elegans	1	14
Anticlea sibirica	1	63
Aplodon wormskioldii	1	14
Aquilegia flabellata	2	17
Aquilegia sibirica	1	42
Arabidopsis lyrata	6	129
Arabidopsis petraea	3	9
Arabis hirsuta	1	17
Arctagrostis arundinacea	5	125
Arctagrostis latifolia	7	184
Arctohyalopoa lanatiflora	2	19
Arctostaphylos alpinus	7	159
Arctostaphylos rubra	5	106
Arctostaphylos uva-ursi	2	114
Arenaria redowskii	1	7
Argentina anserina	1	125
Armeria maritima	2	81
Armeria scabra	2	9
Armoracia sisymbrioides	1	42
Arnica angustifolia	5	103
Arnica griscomii	3	38
Artemisia abbreviata	1	2
Artemisia bargusinensis	3	9
Artemisia borealis	6	125
Artemisia dracunculus	1	87
Artemisia furcata	7	69
Artemisia globularia	2	14
Artemisia glomerata	2	48
Artemisia kruhsiana	5	52
Artemisia laciniata	2	51
Artemisia lagocephala	2	41
Artemisia lagopus	1	41
Artemisia leucophylla	5	45
Artemisia norvegica	2	72
Artemisia pubescens	1	59
Artemisia stechmanniana	2	20
Artemisia subarctica	1	20
Artemisia tanacetifolia	3	56
Artemisia tilesii	5	123
Artemisia vulgaris	3	122
Aruncus dioicus	1	31
Aruncus sylvester	1	11
Askellia pygmaea	6	69
Asplenium viride	1	18
Aster alpinus	5	94
Aster sibiricus	2	71
Astragalus alpinus	7	187
Astragalus frigidus	6	143
Astragalus kolymensis	2	22
Astragalus laxmannii	2	50
Astragalus mongholicus	1	27
Astragalus norvegicus	2	89
Astragalus nutzotinensis	1	4
Astragalus polaris	1	7
Astragalus schelichowii	5	81
Astragalus shinanensis	1	2
Astragalus tolmaczevii	1	16
Astragalus tugarinovii	4	58
Astragalus umbellatus	6	90
Astragalus vallicola	1	6
Aulacomnium palustre	3	95
Aulacomnium turgidum	3	67
Barbarea orthoceras	3	72
Barbarea stricta	1	47
Bartramia ithyphylla	1	24
Bartramia pomiformis	1	18
Beckmannia syzigachne	3	85
Betula ermanii	1	32
Betula fruticosa	5	170
Betula glandulosa	7	146
Betula humilis	2	24
Betula nana	5	174
Betula pendula	4	169
Bistorta elliptica	6	105
Bistorta officinalis	1	84
Bistorta plumosa	4	82
Bistorta vivipara	7	203
Boechera falcata	2	17
Boschniakia rossica	5	98
Botrychium lunaria	3	127
Botrychium spathulatum	1	1
Boykinia richardsonii	1	18
Brachythecium boreale	2	15
Brachythecium cirrosum	1	22
Brachythecium erythrorrhizon	1	23
Brachythecium jacuticum	1	13
Brachythecium mildeanum	1	40
Brachythecium rotaeanum	1	6
Brachythecium tauriscorum	1	2
Brachythecium turgidum	2	28
Braya glabella	1	16
Braya purpurascens	1	32
Braya rosea	1	10
Braya siliquosa	1	20
Brideliella wahlenbergii	1	49
Bromus pumpellianus	7	195
Bryoerythrophyllum ferruginascens	1	7
Bryoerythrophyllum recurvirostrum	2	40
Bryum argenteum	1	26
Buckia vaucheri	1	18
Bupleurum americanum	1	20
Bupleurum triradiatum	3	69
Calamagrostis angustifolia	2	31
Calamagrostis epigejos	1	81
Calamagrostis holmii	3	99
Calamagrostis korotkyi	1	14
Calamagrostis lapponica	6	128
Calamagrostis pseudophragmites	1	24
Calamagrostis purpurascens	4	86
Calamagrostis purpurea	6	228
Calamagrostis stricta	3	47
Calla palustris	1	99
Callianthemum isopyroides	1	13
Calliergon cordifolium	1	33
Calliergon giganteum	1	43
Calliergon megalophyllum	1	19
Calliergon richardsonii	1	34
Callitriche palustris	2	102
Caltha palustris	6	279
Campanula punctata	1	12
Campanula rotundifolia	3	144
Campylium bambergeri	1	18
Campylium stellatum	1	54
Cardamine bellidifolia	6	153
Cardamine blaisdellii	2	5
Cardamine digitata	2	23
Cardamine microphylla	2	30
Cardamine nymanii	3	63
Cardamine pratensis	5	178
Cardamine umbellata	2	23
Carex accrescens	2	57
Carex acuta	2	108
Carex algida	1	21
Carex appendiculata	5	85
Carex aquatilis	6	176
Carex aterrima	1	39
Carex atrofusca	5	61
Carex aurea	1	4
Carex bigelowii	6	159
Carex bonanzensis	1	52
Carex borealipolaris	1	28
Carex brunnescens	1	60
Carex callitrichos	1	8
Carex canescens	4	143
Carex capillaris	5	139
Carex capitata	3	102
Carex cespitosa	3	112
Carex chordorrhiza	6	166
Carex concinna	1	5
Carex dacica	1	10
Carex delicata	1	28
Carex dioica	1	39
Carex drymophila	3	46
Carex duriuscula	3	42
Carex eleusinoides	5	99
Carex enervis	1	29
Carex fuliginosa	6	102
Carex glacialis	4	89
Carex globularis	4	166
Carex gynocrates	4	61
Carex holostoma	3	40
Carex jacutica	2	37
Carex korkischkoae	1	2
Carex lachenalii	3	100
Carex lanceolata	1	13
Carex lapponica	4	74
Carex lasiocarpa	1	61
Carex laxa	2	9
Carex ledebouriana	3	53
Carex leptalea	1	4
Carex limosa	4	137
Carex loliacea	2	77
Carex macrogyna	1	7
Carex magellanica	1	75
Carex malyschevii	1	14
Carex marina	4	56
Carex maritima	1	48
Carex media	6	116
Carex melanocarpa	6	114
Carex membranacea	1	29
Carex meyeriana	1	26
Carex mollissima	2	60
Carex myosuroides	6	91
Carex nardina	2	26
Carex nigra	3	107
Carex norvegica	2	20
Carex obtusata	3	60
Carex parallela	3	107
Carex pediformis	5	103
Carex petricosa	2	62
Carex podocarpa	5	82
Carex pseudocuraica	1	18
Carex pseudololiacea	1	2
Carex rariflora	4	102
Carex rhizina	1	41
Carex rigidioides	3	63
Carex rostrata	3	155
Carex rotundata	6	147
Carex rupestris	5	81
Carex saxatilis	7	149
Carex schmidtii	3	67
Carex scirpoidea	3	33
Carex scita	1	24
Carex sedakowii	3	33
Carex simpliciuscula	5	45
Carex soczavaeana	2	37
Carex stenocarpa	1	4
Carex supina	2	21
Carex tenuiflora	5	94
Carex trautvetteriana	1	37
Carex tripartita	2	35
Carex umbrosa	1	60
Carex utriculata	3	95
Carex vaginata	7	179
Carex vanheurckii	1	77
Carex vesicata	3	68
Carex williamsii	3	57
Cassiope ericoides	3	62
Cassiope tetragona	7	134
Castilleja arctica	1	20
Castilleja hyparctica	1	36
Castilleja hyperborea	1	7
Castilleja pallida	3	50
Castilleja rubra	4	62
Cerastium arvense	4	71
Cerastium beeringianum	7	112
Cerastium bialynickii	1	33
Cerastium furcatum	1	6
Cerastium regelii	5	127
Ceratodon purpureus	2	71
Chamaedaphne calyculata	5	161
Chamaenerion angustifolium	6	232
Chamaenerion latifolium	7	143
Chamaerhodos grandiflora	1	9
Chenopodium acerifolium	1	21
Chenopodium album	2	109
Chenopodium karoi	2	50
Cherleria arctica	5	128
Cherleria biflora	6	111
Cherleria obtusiloba	3	30
Chosenia arbutifolia	5	74
Chosenia cardiophylla	1	12
Chrysanthemum zawadzkii	3	98
Chrysosplenium alternifolium	3	98
Chrysosplenium sibiricum	6	90
Chrysosplenium tetrandrum	4	80
Chrysosplenium wrightii	1	38
Cicuta virosa	2	145
Cinclidium arcticum	1	22
Cinclidium latifolium	1	15
Cinclidium stygium	2	21
Cinclidium subrotundum	1	17
Clausia aprica	1	39
Claytonia acutifolia	5	88
Claytonia arctica	3	35
Claytonia joanneana	2	15
Claytonia multiscapa	1	2
Clematis ochotensis	2	56
Clematis sibirica	1	117
Cnidium cnidiifolium	3	61
Cochlearia arctica	1	36
Cochlearia groenlandica	1	58
Comarum palustre	6	223
Comastoma tenellum	5	68
Coptidium lapponicum	6	123
Coptidium pallasii	3	81
Corallorhiza trifida	3	128
Corispermum crassifolium	1	20
Cornus alba	2	83
Corydalis arctica	6	64
Corydalis paeoniifolia	1	33
Corydalis pauciflora	1	13
Corydalis sibirica	2	75
Crataegus dahurica	1	31
Cratoneuron filicinum	1	25
Crepidiastrum tenuifolium	1	42
Crepis chrysantha	5	74
Crepis gmelinii	2	25
Crepis tectorum	2	100
Crucihimalaya bursifolia	1	26
Cryptogramma stelleri	5	68
Cuscuta europaea	1	23
Cynodontium strumiferum	1	26
Cypripedium passerinum	1	7
Cyrtomnium hymenophylloides	1	21
Cyrtomnium hymenophyllum	1	8
Cystopteris dickieana	5	88
Cystopteris fragilis	6	142
Cystopteris montana	1	54
Dactylorhiza viridis	1	96
Dasiphora fruticosa	5	150
Delphinium brachycentrum	1	24
Delphinium chamissonis	3	54
Delphinium cheilanthum	5	70
Delphinium glaucum	1	11
Delphinium ochotense	1	7
Dendrolycopodium obscurum	1	3
Deschampsia cespitosa	6	209
Descurainia sophioides	4	106
Dianthus repens	6	132
Diapensia obovata	4	93
Dicentra peregrina	2	36
Dichodon maximum	3	84
Dicranella cerviculata	1	21
Dicranella crispa	1	19
Dicranella schreberiana	1	10
Dicranella subulata	1	30
Dicranum acutifolium	2	38
Dicranum drummondii	1	4
Dicranum elongatum	2	68
Dicranum flexicaule	1	40
Dicranum fragilifolium	1	31
Dicranum fuscescens	1	39
Dicranum groenlandicum	2	24
Dicranum pallidisetum	1	1
Dicranum polysetum	1	35
Dicranum schljakovii	1	8
Dicranum scoparium	1	29
Dicranum spadiceum	3	59
Didymodon icmadophilus	1	10
Diphasiastrum alpinum	1	86
Diphasiastrum complanatum	1	119
Diplazium sibiricum	1	88
Distichium capillaceum	2	37
Distichium hagenii	1	3
Dodecatheon frigidum	1	23
Draba alpina	1	48
Draba arctica	1	13
Draba cana	1	21
Draba cinerea	5	114
Draba corymbosa	1	35
Draba fladnizensis	5	72
Draba glabella	4	105
Draba glacialis	2	51
Draba hirta	4	69
Draba juvenilis	3	40
Draba lactea	3	77
Draba lonchocarpa	2	21
Draba macrocarpa	1	36
Draba nivalis	2	66
Draba oblongata	1	32
Draba ochroleuca	3	24
Draba palanderiana	3	10
Draba pauciflora	4	55
Draba pilosa	3	52
Draba pohlei	1	11
Draba sambukii	1	16
Draba stenopetala	2	12
Draba subcapitata	2	44
Dracocephalum palmatum	4	47
Drepanocladus aduncus	2	43
Drepanocladus brevifolius	1	14
Drosera rotundifolia	1	94
Dryas grandis	3	77
Dryas integrifolia	1	62
Dryas octopetala	5	200
Drymocallis inquinans	3	33
Drymocallis rupestris	1	13
Dryopteris dilatata	1	14
Dryopteris fragrans	7	168
Dupontia fisheri	2	76
Dupontia fulva	5	137
Eleocharis acicularis	4	57
Eleocharis palustris	2	125
Elymus confusus	5	59
Elymus fibrosus	2	86
Elymus jacutensis	3	75
Elymus lanceolatus	1	14
Elymus macrourus	6	142
Elymus repens	1	86
Elymus sajanensis	3	35
Elymus sibiricus	2	74
Empetrum hermaphroditum	1	32
Empetrum nigrum	7	211
Encalypta alpina	1	11
Endocellion glaciale	4	56
Endocellion sibiricum	6	72
Ephedra monosperma	2	40
Epilobium arcticum	2	10
Epilobium davuricum	4	71
Epilobium hornemannii	1	30
Epilobium palustre	7	157
Equisetum arvense	7	281
Equisetum fluviatile	4	190
Equisetum palustre	5	122
Equisetum pratense	5	172
Equisetum scirpoides	6	166
Equisetum sylvaticum	1	142
Equisetum variegatum	7	164
Eremogone capillaris	3	38
Eremogone formosa	1	21
Eremogone tschuktschorum	2	25
Erigeron acris	3	101
Erigeron alpicola	2	27
Erigeron eriocephalus	5	55
Erigeron humilis	2	30
Erigeron kamtschaticus	2	25
Erigeron lonchophyllus	1	5
Erigeron muirii	1	4
Erigeron politus	3	65
Erigeron silenifolius	2	27
Eriophorum angustifolium	7	194
Eriophorum brachyantherum	6	157
Eriophorum callitrix	3	51
Eriophorum chamissonis	6	148
Eriophorum gracile	4	95
Eriophorum humile	1	16
Eriophorum medium	4	120
Eriophorum polystachion	2	121
Eriophorum russeolum	2	90
Eriophorum scheuchzeri	5	198
Eriophorum triste	2	20
Eriophorum vaginatum	7	228
Eritrichium arctisibiricum	1	19
Eritrichium aretioides	1	18
Eritrichium pulvinatum	1	24
Eritrichium tschuktschorum	2	7
Eritrichium villosum	4	71
Erysimum cheiranthoides	4	113
Erysimum flavum	1	3
Erysimum hieraciifolium	4	45
Erysimum pallasii	4	70
Euphorbia borealis	1	12
Euphorbia esula	2	46
Euphrasia hyperborea	3	25
Euphrasia jacutica	1	21
Eurhynchiastrum pulchellum	1	37
Eurybia sibirica	4	134
Eutrema edwardsii	6	102
Festuca altaica	4	106
Festuca auriculata	5	71
Festuca brachyphylla	6	141
Festuca brevissima	2	29
Festuca hyperborea	3	31
Festuca jacutica	1	36
Festuca kolymensis	1	35
Festuca lenensis	3	62
Festuca ovina	3	157
Festuca richardsonii	4	88
Festuca rubra	6	202
Festuca vivipara	3	24
Festuca viviparoidea	3	29
Fissidens osmundioides	1	7
Flexitrichum flexicaule	1	43
Fontinalis dalecarlica	1	4
Funaria hygrometrica	2	28
Fuscocephaloziopsis pachycaulis	1	5
Gagea serotina	6	137
Galatella dahurica	1	22
Galium boreale	6	212
Galium davuricum	1	14
Galium densiflorum	2	26
Galium trifidum	3	101
Galium uliginosum	1	85
Galium verum	2	113
Gentiana algida	4	60
Gentiana glauca	4	65
Gentiana prostrata	1	23
Gentianella propinqua	1	16
Gentianopsis barbata	2	74
Geranium sylvaticum	1	95
Geum glaciale	6	94
Geum rossii	2	22
Glyceria lithuanica	1	99
Gnaphalium uliginosum	1	33
Goodyera repens	2	110
Grimmia jacutica	2	28
Gymnocarpium continentale	2	61
Gymnocarpium jessoense	3	96
Gymnocarpium robertianum	1	14
Hamatocaulis lapponicus	1	13
Hamatocaulis vernicosus	2	36
Hedwigia emodica	1	4
Hedysarum alpinum	3	52
Hedysarum boreale	1	17
Hedysarum consanguineum	1	3
Hedysarum dasycarpum	5	82
Hedysarum hedysaroides	6	133
Hedysarum inundatum	1	19
Hedysarum truncatum	1	3
Helictochloa dahurica	3	40
Helictotrichon krylovii	2	15
Helodium blandowii	1	26
Hennediella heimii	1	7
Heracleum dissectum	1	84
Heracleum maximum	1	29
Heterochroa violacea	1	11
Heteropappus biennis	1	21
Hieracium robustum	1	15
Hieracium umbellatum	2	105
Hippuris tetraphylla	1	28
Hippuris vulgaris	7	145
Hordeum jubatum	2	122
Huperzia selago	7	174
Husnotiella asperifolia	1	9
Hylocomium splendens	4	106
Hylotelephium pallescens	2	15
Hylotelephium telephium	1	140
Hypericum ascyron	1	10
Inula britannica	1	63
Iris laevigata	1	28
Iris setosa	2	95
Isatis jacutensis	1	20
Juncus albescens	2	24
Juncus alpinoarticulatus	2	89
Juncus arcticus	1	85
Juncus biglumis	4	128
Juncus brachyspathus	2	64
Juncus bufonius	1	110
Juncus castaneus	5	149
Juncus filiformis	1	101
Juncus longirostris	1	21
Juncus stygius	1	23
Juncus triglumis	5	113
Juniperus communis	5	199
Kalmia procumbens	5	84
Koeleria asiatica	3	65
Koeleria spicata	6	156
Koeleria subalpestris	2	57
Koeleria taimyrica	1	1
Koenigia ajanensis	1	3
Koenigia islandica	3	63
Koenigia ochreata	6	43
Koenigia ocreata	4	108
Koenigia tripterocarpa	5	86
Lactuca sibirica	3	172
Lagotis glauca	6	142
Lappula lenensis	1	19
Lappula patula	1	2
Larix gmelinii	5	122
Lathyrus humilis	1	39
Lathyrus palustris	2	97
Ledum decumbens	1	11
Leontopodium antennarioides	1	5
Leontopodium kurilense	2	1
Lewinskya iwatsukii	1	16
Leymus ajanensis	5	67
Leymus mollis	2	44
Leymus secalinus	1	18
Leymus sibiricus	1	28
Leymus villosissimus	2	33
Ligularia sibirica	1	21
Lilium pensylvanicum	1	51
Limnas stelleri	1	37
Linaria acutiloba	1	33
Linnaea borealis	6	178
Linum komarovii	1	77
Lonicera caerulea	2	115
Lupinus arcticus	1	12
Lupinus nootkatensis	1	13
Luzula arcuata	2	58
Luzula confusa	5	145
Luzula kjellmaniana	4	86
Luzula multiflora	6	151
Luzula nivalis	6	125
Luzula pallescens	1	82
Luzula parviflora	4	102
Luzula rufescens	5	117
Luzula wahlenbergii	4	91
Lychnis samojedorum	1	3
Lycopodium clavatum	1	133
Lycopodium lagopus	2	74
Lysimachia europaea	2	177
Lysimachia thyrsiflora	2	97
Maianthemum bifolium	2	137
Maianthemum trifolium	1	86
Marchantia polymorpha	1	63
Meesia triquetra	1	37
Meesia uliginosa	2	31
Melanocalyx uniflora	2	16
Mentha arvensis	1	101
Mentha canadensis	1	5
Menyanthes trifoliata	4	141
Mertensia rivularis	1	12
Micranthes brachypetala	1	6
Micranthes calycina	2	27
Micranthes cismagadanica	2	3
Micranthes davurica	3	42
Micranthes foliolosa	4	132
Micranthes hieraciifolia	3	116
Micranthes melaleuca	1	8
Micranthes merkii	1	29
Micranthes nelsoniana	4	154
Micranthes nivalis	6	114
Micranthes nudicaulis	1	23
Micranthes punctata	3	57
Micranthes redofskyi	4	43
Micranthes staminosa	1	3
Micranthes tenuis	5	54
Minuartia rubella	2	36
Mitella nuda	1	55
Moehringia lateriflora	5	147
Moneses uniflora	3	108
Mylia taylorii	1	9
Myosotis alpestris	2	56
Myosotis asiatica	6	101
Myosotis sylvatica	3	62
Myriophyllum sibiricum	1	30
Myriophyllum spicatum	1	25
Myriophyllum verticillatum	2	70
Myurella tenerrima	1	17
Neoorthocaulis binsteadii	1	18
Niphotrichum canescens	2	25
Niphotrichum panschii	1	15
Noccaea thlaspidioides	2	14
Nuphar pumila	1	37
Nymphaea tetragona	1	81
Odontarrhena obovata	2	79
Oncophorus virens	1	24
Orostachys malacophylla	1	19
Orthilia secunda	7	229
Orthodicranum montanum	1	19
Orthodicranum tauricum	1	4
Orthothecium chryseon	1	22
Ostericum tenuifolium	3	98
Oxalis acetosella	1	59
Oxybasis chenopodioides	1	6
Oxygraphis kamchatica	3	25
Oxyria digyna	6	152
Oxytropis adamsiana	3	61
Oxytropis arctica	1	38
Oxytropis borealis	1	10
Oxytropis czukotica	2	45
Oxytropis deflexa	2	49
Oxytropis gorodkovii	1	15
Oxytropis leucantha	4	74
Oxytropis maydelliana	2	36
Oxytropis mertensiana	3	44
Oxytropis middendorffii	4	53
Oxytropis nigrescens	6	88
Oxytropis ochotensis	2	19
Oxytropis putoranica	1	5
Oxytropis schmorgunoviae	1	9
Oxytropis sordida	2	39
Oxytropis strobilacea	1	20
Oxytropis tichomirovii	1	8
Oxytropis vassilczenkoi	2	36
Oxytropis vasskovskyi	2	22
Pachypleurum mutellinoides	2	109
Packera cymbalaria	4	44
Packera heterophylla	4	76
Papaver alpinum	1	1
Papaver angustifolium	2	27
Papaver anjuicum	2	6
Papaver czekanowskii	1	14
Papaver detritophilum	2	9
Papaver lapponicum	5	86
Papaver leucotrichum	1	7
Papaver microcarpum	2	24
Papaver minutiflorum	1	22
Papaver nivale	4	17
Papaver paucistaminum	3	35
Papaver pulvinatum	2	45
Papaver radicatum	2	66
Papaver schamurinii	1	6
Papaver variegatum	1	23
Paraquilegia microphylla	1	8
Parasenecio hastatus	2	134
Paris verticillata	1	24
Parnassia kotzebuei	3	40
Parnassia palustris	7	191
Parrya nudicaulis	5	151
Patrinia sibirica	2	29
Pedicularis alopecuroides	4	69
Pedicularis amoena	6	97
Pedicularis capitata	4	80
Pedicularis dasyantha	1	16
Pedicularis eriophora	1	6
Pedicularis gymnostachya	2	11
Pedicularis hirsuta	1	41
Pedicularis interior	3	55
Pedicularis labradorica	6	140
Pedicularis lanata	1	48
Pedicularis langsdorffii	3	37
Pedicularis lapponica	5	119
Pedicularis novaiae-zemliae	3	59
Pedicularis oederi	6	107
Pedicularis pennellii	1	36
Pedicularis sceptrum-carolinum	3	77
Pedicularis sudetica	3	90
Pedicularis verticillata	7	124
Pedicularis villosa	1	19
Pentanema britannicum	2	73
Persicaria lapathifolia	1	72
Persicaria perfoliata	1	1
Petasites frigidus	6	170
Phedimus middendorfianus	1	13
Philonotis fontana	1	37
Philonotis tomentella	1	31
Phippsia algida	3	67
Phippsia concinna	1	49
Phlojodicarpus sibiricus	1	32
Phlojodicarpus villosus	4	68
Phlox richardsonii	1	12
Phlox sibirica	2	40
Phyllodoce caerulea	1	47
Physaria arctica	1	21
Picea glauca	1	14
Picea jezoensis	1	11
Picea obovata	1	126
Pinguicula spathulata	4	38
Pinguicula villosa	6	71
Pinguicula vulgaris	1	19
Pinus pumila	5	102
Pinus sylvestris	2	122
Plagiomnium curvatulum	1	25
Plagiomnium cuspidatum	1	20
Plagiomnium ellipticum	3	48
Plagiothecium laetum	1	21
Plagiothecium undulatum	1	1
Plantago depressa	2	51
Plantago major	1	115
Platanthera aquilonis	1	3
Platanthera tipuloides	1	11
Platydictya jungermannioides	1	20
Platyhypnum alpestre	1	6
Pleuropogon sabinei	3	48
Pleurozium schreberi	1	74
Poa abbreviata	1	17
Poa alpigena	7	149
Poa alpina	1	49
Poa alta	1	7
Poa angustifolia	2	54
Poa arctica	6	156
Poa attenuata	3	71
Poa botryoides	2	13
Poa glauca	6	123
Poa lanata	2	54
Poa lindebergii	2	41
Poa palustris	1	100
Poa paucispicula	3	46
Poa pratensis	6	167
Poa pseudoabbreviata	3	45
Poa raduliformis	2	11
Poa sibirica	4	61
Poa sublanata	1	49
Poa tolmatchewii	3	34
Poa tolmatschewii	1	11
Poa urssulensis	2	25
Poa versicolor	3	66
Pogonatum dentatum	1	20
Pogonatum urnigerum	1	39
Pohlia cruda	2	46
Pohlia nutans	2	54
Polemonium acutiflorum	7	171
Polemonium boreale	6	142
Polemonium chinense	1	23
Polemonium kiushianum	1	3
Polemonium pulcherrimum	1	11
Polemonium villosum	3	36
Polygonum ajanense	1	10
Polygonum humifusum	2	93
Polytrichastrum alpinum	2	41
Polytrichastrum fragile	1	3
Polytrichum commune	1	54
Polytrichum juniperinum	3	71
Polytrichum longisetum	2	18
Polytrichum piliferum	1	51
Polytrichum strictum	2	66
Populus suaveolens	5	88
Populus tremula	4	166
Potamogeton alpinus	4	98
Potamogeton berchtoldii	2	38
Potamogeton gramineus	1	90
Potamogeton natans	1	63
Potamogeton praelongus	2	41
Potamogeton sibiricus	2	32
Potentilla anachoretica	2	11
Potentilla anadyrensis	1	6
Potentilla arenosa	5	75
Potentilla asperrima	2	29
Potentilla crantzii	2	44
Potentilla crebridens	4	23
Potentilla elegans	5	68
Potentilla evestita	2	21
Potentilla gorodkovii	1	19
Potentilla hyparctica	5	92
Potentilla nivea	6	90
Potentilla norvegica	1	94
Potentilla prostrata	1	15
Potentilla pulviniformis	1	6
Potentilla rubella	1	20
Potentilla stipularis	5	90
Potentilla subvahliana	1	17
Potentilla tikhomirovii	1	10
Potentilla tollii	1	8
Potentilla tschukotica	2	5
Potentilla uniflora	3	57
Primula cuneifolia	1	42
Primula farinosa	1	60
Primula matthioli	1	40
Prunus padus	2	116
Prunus verecunda	1	1
Pseudocherleria laricina	2	16
Pseudocherleria macrocarpa	5	114
Pseudopediastrum kawraiskyi	1	13
Pseudoroegneria reflexiaristata	1	49
Pseudostereodon procerrimus	1	10
Psilopilum cavifolium	1	21
Pterigynandrum filiforme	1	7
Ptilagrostis alpina	1	8
Ptilidium ciliare	1	58
Ptilidium pulcherrimum	2	45
Ptychostomum calophyllum	1	4
Ptychostomum compactum	1	14
Ptychostomum cryophilum	1	13
Ptychostomum pallens	1	14
Ptychostomum pseudotriquetrum	2	57
Puccinellia angustata	1	36
Puccinellia bruggemannii	1	2
Puccinellia byrrangensis	1	8
Puccinellia hauptiana	1	94
Puccinellia lenensis	1	8
Puccinellia nuttalliana	1	39
Puccinellia sibirica	1	28
Pulsatilla ajanensis	1	20
Pulsatilla dahurica	5	61
Pulsatilla nuttalliana	2	26
Pulsatilla patens	5	139
Pylaisia polyantha	1	40
Pyrola asarifolia	3	127
Pyrola grandiflora	4	77
Pyrola minor	1	136
Pyrola rotundifolia	6	125
Racomitrium lanuginosum	2	58
Radula prolifera	1	9
Ranunculus altaicus	2	18
Ranunculus arcticus	5	62
Ranunculus confervoides	2	49
Ranunculus glacialis	2	11
Ranunculus gmelinii	5	205
Ranunculus hyperboreus	3	98
Ranunculus karelinii	3	23
Ranunculus mongolicus	1	8
Ranunculus monophyllus	1	119
Ranunculus nivalis	6	114
Ranunculus pedatifidus	2	15
Ranunculus petroczenkoi	1	21
Ranunculus propinquus	4	144
Ranunculus punctatus	2	4
Ranunculus pygmaeus	4	113
Ranunculus repens	3	167
Ranunculus reptans	3	147
Ranunculus sabinei	1	29
Ranunculus sulphureus	3	82
Ranunculus trichophyllus	4	104
Ranunculus turneri	5	58
Rheum compactum	1	42
Rhizomnium andrewsianum	1	13
Rhodiola integrifolia	1	52
Rhodiola quadrifida	1	26
Rhodiola rosea	4	125
Rhodiola stephani	1	10
Rhododendron adamsii	2	63
Rhododendron aureum	3	86
Rhododendron lapponicum	5	56
Rhododendron parvifolium	5	48
Rhododendron redowskianum	1	28
Rhododendron subulatum	1	6
Rhododendron tomentosum	7	249
Rhytidium rugosum	3	55
Ribes dikuscha	2	53
Ribes fragrans	3	50
Ribes procumbens	1	46
Ribes spicatum	3	73
Ribes triste	6	137
Roaldia revoluta	1	12
Rorippa amphibia	1	48
Rorippa barbareifolia	2	64
Rorippa palustris	4	136
Rosa acicularis	6	227
Rosa davurica	2	35
Rubus arcticus	5	255
Rubus chamaemorus	7	212
Rubus humulifolius	1	44
Rubus sachalinensis	4	129
Rumex acetosella	2	98
Rumex aquaticus	3	143
Rumex arcticus	5	117
Rumex arifolius	1	8
Rumex aureostigmatica	3	22
Rumex graminifolius	3	61
Rumex lapponicus	2	60
Rumex maritimus	1	47
Rumex oblongifolius	2	5
Rumex pseudoxyria	3	36
Sabulina elegans	1	13
Sabulina jacutica	1	15
Sabulina rubella	3	75
Sabulina stricta	6	103
Sabulina verna	5	85
Saelania glaucescens	1	22
Sagina nivalis	3	70
Sagina saginoides	1	32
Sagittaria natans	1	93
Salix abscondita	3	53
Salix alaxensis	7	105
Salix arbusculoides	1	10
Salix arctica	6	120
Salix bebbiana	5	169
Salix berberifolia	3	43
Salix boganidensis	6	89
Salix brachycarpa	2	4
Salix brachypoda	2	54
Salix divaricata	3	39
Salix dshugdshurica	1	31
Salix fuscescens	5	109
Salix glauca	6	186
Salix gmelinii	3	130
Salix hastata	7	199
Salix jenisseensis	1	107
Salix kalarica	1	7
Salix krylovii	5	78
Salix lanata	7	114
Salix myrtilloides	5	134
Salix nasarovii	1	10
Salix niphoclada	1	7
Salix nummularia	2	76
Salix phlebophylla	4	56
Salix pierotii	1	1
Salix polaris	5	136
Salix pseudopentandra	5	124
Salix pulchra	6	183
Salix pyrolifolia	2	121
Salix recurvigemmata	5	62
Salix reptans	3	89
Salix reticulata	7	149
Salix rhamnifolia	1	78
Salix richardsonii	5	48
Salix rorida	3	63
Salix rotundifolia	1	21
Salix saxatilis	5	135
Salix schwerinii	5	87
Salix sphenophylla	5	88
Salix taraikensis	2	69
Salix tschuktschorum	4	55
Salix turczaninovii	1	2
Salix udensis	5	89
Salix ustnerensis	2	27
Salix viminalis	1	128
Sambucus racemosa	1	28
Sanguisorba officinalis	5	219
Sanionia orthothecioides	1	7
Sanionia uncinata	2	77
Sarmentypnum exannulatum	2	47
Sarmentypnum sarmentosum	2	29
Sarmentypnum tundrae	1	8
Saussurea alpina	1	22
Saussurea angustifolia	1	24
Saussurea congesta	1	9
Saussurea dubia	1	9
Saussurea pseudoangustifolia	1	23
Saussurea schanginiana	3	15
Saussurea tilesii	5	90
Saxifraga bronchialis	6	188
Saxifraga cernua	7	190
Saxifraga cespitosa	3	86
Saxifraga cherlerioides	1	33
Saxifraga eschscholtzii	3	20
Saxifraga flagellaris	3	61
Saxifraga hirculus	7	168
Saxifraga hyperborea	6	112
Saxifraga oppositifolia	4	96
Saxifraga platysepala	1	23
Saxifraga pulvinaria	2	18
Saxifraga punctata	2	16
Saxifraga serpyllifolia	3	65
Saxifraga sibirica	2	67
Saxifraga stelleriana	1	44
Saxifraga tricuspidata	1	12
Schistidium abrupticostatum	1	7
Schistidium flexipile	1	2
Schistidium frigidum	2	17
Schistidium frisvollianum	1	10
Schistidium papillosum	2	28
Schistidium platyphyllum	1	20
Schistidium strictum	1	1
Schistochilopsis incisa	1	16
Scirpus maximowiczii	1	39
Sciuro-hypnum ornellanum	1	3
Scleranthus annuus	1	13
Scorpidium cossonii	1	33
Scorpidium revolvens	2	51
Scorzonera radiata	1	70
Scouleria aquatica	1	5
Scouleria pulcherrima	1	8
Scutellaria regeliana	1	6
Selaginella rupestris	5	80
Selaginella sanguinolenta	1	13
Selaginella sibirica	3	46
Senecio lugens	1	15
Senecio nemorensis	2	66
Seseli condensatum	2	82
Setaria viridis	1	51
Shepherdia canadensis	1	12
Sibbaldia procumbens	1	63
Sibirotrisetum sibiricum	4	95
Silene acaulis	2	49
Silene apetala	1	29
Silene bungei	1	3
Silene chamarensis	2	51
Silene involucrata	4	87
Silene orientalimongolica	1	50
Silene repens	5	119
Silene songarica	1	8
Silene stenophylla	5	62
Silene taimyrensis	1	26
Silene tolmatchevii	1	16
Silene uralensis	1	29
Silene villosula	1	9
Silene violascens	2	17
Silene wahlbergella	4	82
Sinapis arvensis	1	15
Sisymbrium polymorphum	1	24
Smelowskia borealis	1	2
Smelowskia jacutica	2	28
Smelowskia parryoides	2	28
Solidago dahurica	2	31
Solidago multiradiata	1	21
Sonchus brachyotus	1	3
Sorbaria pallasii	1	21
Sorbaria sorbifolia	2	68
Sorbus aucuparia	2	145
Sparganium emersum	1	99
Sparganium glomeratum	1	32
Sparganium hyperboreum	5	145
Sparganium natans	1	32
Sparganium rothertii	1	9
Spergularia marina	1	5
Spergularia rubra	1	24
Sphagnum aongstroemii	1	32
Sphagnum balticum	1	48
Sphagnum beringiense	1	5
Sphagnum capillifolium	1	41
Sphagnum compactum	1	36
Sphagnum contortum	1	9
Sphagnum fimbriatum	1	41
Sphagnum fuscum	1	57
Sphagnum girgensohnii	2	53
Sphagnum jensenii	1	18
Sphagnum lenense	3	30
Sphagnum obtusum	1	35
Sphagnum rubellum	3	29
Sphagnum russowii	1	41
Sphagnum squarrosum	1	60
Sphagnum subsecundum	1	22
Sphagnum teres	1	41
Sphagnum tundrae	1	7
Sphagnum warnstorfii	2	55
Sphenolobus minutus	2	18
Spinulum annotinum	6	209
Spiraea betulifolia	3	57
Spiraea dahurica	2	21
Spiraea media	2	93
Spiraea salicifolia	3	97
Spiraea stevenii	1	45
Splachnum ampullaceum	1	2
Stachys riederi	1	2
Stegonia latifolia	1	12
Stellaria altimontana	1	5
Stellaria angarae	1	13
Stellaria crassifolia	4	139
Stellaria dahurica	4	20
Stellaria edwardsii	3	77
Stellaria fischerana	1	19
Stellaria fischeriana	3	63
Stellaria irrigua	3	26
Stellaria kolymensis	1	9
Stellaria laxmannii	1	7
Stellaria longifolia	3	70
Stellaria longipes	4	121
Stellaria palustris	1	64
Stellaria peduncularis	5	97
Stereodon callichrous	2	4
Stereodon holmenii	1	9
Stereodon subimponens	2	15
Stevenia alyssoides	1	1
Straminergon stramineum	1	57
Streptopus streptopoides	1	18
Swertia obtusa	1	16
Syntrichia ruralis	1	35
Tanacetum bipinnatum	3	91
Tanacetum boreale	1	14
Tanacetum vulgare	5	189
Taraxacum alaskanum	2	34
Taraxacum anadyricum	1	4
Taraxacum andersonii	2	3
Taraxacum arcticum	5	53
Taraxacum bicorne	1	10
Taraxacum byrrangicum	1	4
Taraxacum ceratophorum	5	153
Taraxacum glabrum	1	20
Taraxacum gorodkovii	2	4
Taraxacum jurtzevii	2	4
Taraxacum korjakorum	2	15
Taraxacum lenense	1	1
Taraxacum longicorne	6	62
Taraxacum macilentum	4	63
Taraxacum macroceras	2	36
Taraxacum officinale	2	94
Taraxacum petrovskyi	1	4
Taraxacum phymatocarpum	1	10
Taraxacum platylepium	1	6
Taraxacum sibiricum	2	24
Taraxacum soczavae	2	7
Taraxacum taimyrense	1	6
Taraxacum zhukovae	2	12
Tephroseris frigida	2	35
Tephroseris integrifolia	6	160
Tephroseris jacutica	4	32
Tephroseris lindstroemii	2	11
Tephroseris ochotensis	1	1
Tephroseris palustris	5	127
Tephroseris subfrigida	2	22
Tetralophozia setiformis	1	27
Tetraplodon mnioides	1	52
Tetraplodon pallidus	1	5
Tetraplodon paradoxus	1	11
Thalictrum alpinum	4	114
Thalictrum aquilegiifolium	1	42
Thalictrum foetidum	3	83
Thalictrum minus	2	164
Thalictrum simplex	3	100
Thalictrum sparsiflorum	1	86
Thuidium assimile	1	18
Thymus curtus	1	3
Thymus extremus	1	16
Thymus indigirkensis	1	14
Thymus lenensis	1	2
Thymus reverdattoanus	2	50
Thymus serpyllum	2	20
Tilingia ajanensis	1	57
Timmia comata	1	16
Timmia norvegica	1	10
Tofieldia calyculata	1	2
Tofieldia cernua	2	42
Tofieldia coccinea	5	145
Tofieldia pusilla	2	88
Tomentypnum involutum	1	8
Tomentypnum nitens	2	68
Tortella spitsbergensis	1	9
Tortella tortuosa	1	25
Tortula mucronifolia	1	18
Trentepohlia aurea	1	5
Trichophorum alpinum	1	40
Trichophorum cespitosum	4	77
Trifolium lupinaster	1	82
Triglochin maritima	1	78
Triglochin palustris	2	89
Trilophozia quinquedentata	1	27
Tripleurospermum hookeri	2	56
Tripleurospermum inodorum	1	91
Tripleurospermum subpolare	1	17
Trisetum molle	5	42
Trollius asiaticus	1	76
Trollius membranostylis	3	20
Trollius riederianus	1	16
Trollius sibiricus	1	56
Trollius uniflorus	1	7
Urtica dioica	3	167
Utricularia intermedia	3	50
Utricularia macrorhiza	2	27
Utricularia minor	3	33
Utricularia vulgaris	1	45
Vaccinium gaultherioides	3	25
Vaccinium microcarpum	5	123
Vaccinium uliginosum	7	228
Vaccinium vitis-idaea	7	264
Valeriana ajanensis	1	7
Valeriana capitata	7	154
Valeriana transjenisensis	1	50
Veratrum oxysepalum	5	91
Veronica incana	1	53
Veronica longifolia	3	142
Viburnum edule	1	23
Vicia amoena	1	40
Vicia cracca	3	146
Vicia multicaulis	1	40
Viola biflora	3	98
Viola epipsila	3	129
Viola gmeliniana	1	20
Viola sacchalinensis	2	26
Vitis ficifolia	1	1
Warnstorfia pseudostraminea	1	12
Wilhelmsia physodes	3	44
Woodsia asiatica	1	2
Woodsia glabella	6	124
Woodsia ilvensis	5	123
Woodsia pulchella	1	10
Zizania latifolia	1	1

## Sheet: Figure 3a
Figure 3a. Taxa richness change along time windows(same as Supplementary Figure 3a).
round	Windows	richness
1	30-26ka	142.8
1	29-25ka	137.4
1	28-24ka	144.6
1	27-23ka	142
1	26-22ka	142.6
1	25-21ka	143.4
1	24-20ka	142.8
1	23-19ka	138.5
1	22-18ka	133.5
1	21-17ka	136.75
1	20-16ka	123
1	19-15ka	116.75
1	18-14ka	117.6
1	17-13ka	120.2
1	16-12ka	116
1	15-11ka	128.2
1	14-10ka	139.6
1	13-9ka	146.6
1	12-8ka	150
1	11-7ka	157.2
1	10-6ka	156.4
1	9-5ka	156.4
1	8-4ka	157
1	7-3ka	156.8
1	6-2ka	154.8
1	5-1ka	160
2	30-26ka	143.2
2	29-25ka	138.6
2	28-24ka	145.8
2	27-23ka	143.2
2	26-22ka	140.8
2	25-21ka	141.4
2	24-20ka	141.4
2	23-19ka	131.4
2	22-18ka	128.4
2	21-17ka	131.6
2	20-16ka	122.2
2	19-15ka	116
2	18-14ka	118.4
2	17-13ka	121.2
2	16-12ka	117.8
2	15-11ka	131.6
2	14-10ka	144
2	13-9ka	151.8
2	12-8ka	154
2	11-7ka	160.4
2	10-6ka	157.2
2	9-5ka	157
2	8-4ka	156.8
2	7-3ka	157.8
2	6-2ka	158.6
2	5-1ka	165
3	30-26ka	143.6
3	29-25ka	141.6
3	28-24ka	147.4
3	27-23ka	144.6
3	26-22ka	144.4
3	25-21ka	144.6
3	24-20ka	142.2
3	23-19ka	130
3	22-18ka	129.2
3	21-17ka	131.2
3	20-16ka	120
3	19-15ka	115.6
3	18-14ka	120.2
3	17-13ka	122
3	16-12ka	118
3	15-11ka	134.2
3	14-10ka	145.6
3	13-9ka	153.4
3	12-8ka	155.8
3	11-7ka	163.8
3	10-6ka	161
3	9-5ka	160.4
3	8-4ka	159.4
3	7-3ka	159
3	6-2ka	157.8
3	5-1ka	161.6
4	30-26ka	140.4
4	29-25ka	137
4	28-24ka	142
4	27-23ka	139.6
4	26-22ka	138.4
4	25-21ka	139.8
4	24-20ka	139.4
4	23-19ka	132
4	22-18ka	131.6
4	21-17ka	134.8
4	20-16ka	123.8
4	19-15ka	117.8
4	18-14ka	121.6
4	17-13ka	122.4
4	16-12ka	120.4
4	15-11ka	134
4	14-10ka	147.2
4	13-9ka	152.8
4	12-8ka	155
4	11-7ka	162.4
4	10-6ka	162.4
4	9-5ka	160.8
4	8-4ka	161
4	7-3ka	160.8
4	6-2ka	158.4
4	5-1ka	161.8
5	30-26ka	144.4
5	29-25ka	139.2
5	28-24ka	146.4
5	27-23ka	142.6
5	26-22ka	141.4
5	25-21ka	142.2
5	24-20ka	141.6
5	23-19ka	137
5	22-18ka	135
5	21-17ka	138.25
5	20-16ka	124.75
5	19-15ka	117
5	18-14ka	118.4
5	17-13ka	118.6
5	16-12ka	114.4
5	15-11ka	127.4
5	14-10ka	140
5	13-9ka	146.6
5	12-8ka	151.4
5	11-7ka	161
5	10-6ka	161.2
5	9-5ka	159.4
5	8-4ka	158.8
5	7-3ka	160
5	6-2ka	158
5	5-1ka	162
6	30-26ka	140.8
6	29-25ka	138.2
6	28-24ka	145.2
6	27-23ka	142
6	26-22ka	141.2
6	25-21ka	144.2
6	24-20ka	143.8
6	23-19ka	131.2
6	22-18ka	129
6	21-17ka	132.6
6	20-16ka	120.6
6	19-15ka	113.6
6	18-14ka	118.2
6	17-13ka	120.4
6	16-12ka	115.4
6	15-11ka	128.8
6	14-10ka	142.8
6	13-9ka	151
6	12-8ka	154.6
6	11-7ka	164
6	10-6ka	163
6	9-5ka	159.8
6	8-4ka	159.2
6	7-3ka	160.8
6	6-2ka	159.8
6	5-1ka	163.6
7	30-26ka	141.8
7	29-25ka	140.6
7	28-24ka	146.2
7	27-23ka	144
7	26-22ka	144.8
7	25-21ka	147.6
7	24-20ka	143.8
7	23-19ka	133.4
7	22-18ka	132.4
7	21-17ka	134.4
7	20-16ka	123.2
7	19-15ka	119.4
7	18-14ka	120.8
7	17-13ka	122
7	16-12ka	117.6
7	15-11ka	130.6
7	14-10ka	141.8
7	13-9ka	151.2
7	12-8ka	152.6
7	11-7ka	160.8
7	10-6ka	160
7	9-5ka	160
7	8-4ka	159
7	7-3ka	159
7	6-2ka	158.2
7	5-1ka	160.4
8	30-26ka	139.4
8	29-25ka	137.6
8	28-24ka	145.6
8	27-23ka	143
8	26-22ka	143.8
8	25-21ka	146
8	24-20ka	142.6
8	23-19ka	131.6
8	22-18ka	128.6
8	21-17ka	131.6
8	20-16ka	122.4
8	19-15ka	117.8
8	18-14ka	121.4
8	17-13ka	123.8
8	16-12ka	118.8
8	15-11ka	132.6
8	14-10ka	145.8
8	13-9ka	151.2
8	12-8ka	153.4
8	11-7ka	162.6
8	10-6ka	160.4
8	9-5ka	160
8	8-4ka	161.2
8	7-3ka	162.6
8	6-2ka	161
8	5-1ka	166.8
9	30-26ka	142
9	29-25ka	137.8
9	28-24ka	146.6
9	27-23ka	143.2
9	26-22ka	142.2
9	25-21ka	143.6
9	24-20ka	144.4
9	23-19ka	134.2
9	22-18ka	133.2
9	21-17ka	135.8
9	20-16ka	126
9	19-15ka	120.2
9	18-14ka	123.4
9	17-13ka	122.4
9	16-12ka	119
9	15-11ka	131.8
9	14-10ka	143.8
9	13-9ka	149.8
9	12-8ka	155
9	11-7ka	162.8
9	10-6ka	162.2
9	9-5ka	160.6
9	8-4ka	160.6
9	7-3ka	161.2
9	6-2ka	158.8
9	5-1ka	161.6
10	30-26ka	144.2
10	29-25ka	140.6
10	28-24ka	147.2
10	27-23ka	143.6
10	26-22ka	142.2
10	25-21ka	143.6
10	24-20ka	142
10	23-19ka	137.5
10	22-18ka	135.25
10	21-17ka	140
10	20-16ka	125.75
10	19-15ka	119.75
10	18-14ka	119.8
10	17-13ka	121
10	16-12ka	116.6
10	15-11ka	128.2
10	14-10ka	140.6
10	13-9ka	148.4
10	12-8ka	152.2
10	11-7ka	160.6
10	10-6ka	160.4
10	9-5ka	159
10	8-4ka	160.2
10	7-3ka	160.4
10	6-2ka	159.6
10	5-1ka	166
11	30-26ka	145.2
11	29-25ka	140.8
11	28-24ka	148
11	27-23ka	144.8
11	26-22ka	142.2
11	25-21ka	143.8
11	24-20ka	142.2
11	23-19ka	137.25
11	22-18ka	136.25
11	21-17ka	140
11	20-16ka	125.5
11	19-15ka	119.5
11	18-14ka	120.8
11	17-13ka	120.6
11	16-12ka	118.2
11	15-11ka	129.2
11	14-10ka	142
11	13-9ka	147
11	12-8ka	152.2
11	11-7ka	159
11	10-6ka	158.8
11	9-5ka	157
11	8-4ka	159.2
11	7-3ka	157.6
11	6-2ka	156.4
11	5-1ka	162.6
12	30-26ka	141.4
12	29-25ka	138.8
12	28-24ka	147.4
12	27-23ka	142.6
12	26-22ka	141.8
12	25-21ka	142.2
12	24-20ka	139.4
12	23-19ka	129.6
12	22-18ka	130.2
12	21-17ka	132.4
12	20-16ka	122.6
12	19-15ka	118.8
12	18-14ka	120.8
12	17-13ka	120.6
12	16-12ka	117.2
12	15-11ka	129.2
12	14-10ka	141
12	13-9ka	147.6
12	12-8ka	152.4
12	11-7ka	161.2
12	10-6ka	161
12	9-5ka	159.2
12	8-4ka	159.6
12	7-3ka	158.8
12	6-2ka	157.8
12	5-1ka	161.4
13	30-26ka	138.8
13	29-25ka	135.2
13	28-24ka	144.4
13	27-23ka	142.2
13	26-22ka	141.2
13	25-21ka	142
13	24-20ka	142.8
13	23-19ka	136.75
13	22-18ka	135
13	21-17ka	140.25
13	20-16ka	126
13	19-15ka	119
13	18-14ka	119.8
13	17-13ka	122.4
13	16-12ka	120.2
13	15-11ka	134.6
13	14-10ka	146.8
13	13-9ka	152.6
13	12-8ka	154.8
13	11-7ka	160.8
13	10-6ka	159.8
13	9-5ka	157.4
13	8-4ka	159.2
13	7-3ka	159.8
13	6-2ka	159
13	5-1ka	165
14	30-26ka	140.6
14	29-25ka	139
14	28-24ka	146.2
14	27-23ka	144
14	26-22ka	143
14	25-21ka	145.2
14	24-20ka	144.4
14	23-19ka	132.8
14	22-18ka	131.2
14	21-17ka	134.4
14	20-16ka	122.2
14	19-15ka	117.4
14	18-14ka	121.8
14	17-13ka	124
14	16-12ka	122.2
14	15-11ka	134.8
14	14-10ka	145.6
14	13-9ka	152.4
14	12-8ka	153.8
14	11-7ka	161.2
14	10-6ka	162.6
14	9-5ka	160.6
14	8-4ka	159.8
14	7-3ka	162.4
14	6-2ka	159.2
14	5-1ka	160.6
15	30-26ka	140.8
15	29-25ka	136.6
15	28-24ka	143.8
15	27-23ka	141.2
15	26-22ka	141.4
15	25-21ka	142.8
15	24-20ka	141.8
15	23-19ka	133.2
15	22-18ka	133.2
15	21-17ka	135.6
15	20-16ka	126.2
15	19-15ka	122
15	18-14ka	124
15	17-13ka	124.4
15	16-12ka	120.6
15	15-11ka	132.4
15	14-10ka	145.6
15	13-9ka	152.6
15	12-8ka	156.4
15	11-7ka	164
15	10-6ka	164.2
15	9-5ka	160.6
15	8-4ka	160.6
15	7-3ka	159.2
15	6-2ka	158.4
15	5-1ka	162.4
16	30-26ka	139.4
16	29-25ka	137.2
16	28-24ka	144.6
16	27-23ka	141.6
16	26-22ka	141.4
16	25-21ka	143.6
16	24-20ka	142.6
16	23-19ka	133.2
16	22-18ka	131.6
16	21-17ka	134.4
16	20-16ka	122
16	19-15ka	116.6
16	18-14ka	119.6
16	17-13ka	120.2
16	16-12ka	117.2
16	15-11ka	130.2
16	14-10ka	142.6
16	13-9ka	148.8
16	12-8ka	153
16	11-7ka	159.4
16	10-6ka	159.8
16	9-5ka	157.6
16	8-4ka	158.4
16	7-3ka	158.2
16	6-2ka	157.6
16	5-1ka	161.2
17	30-26ka	140.2
17	29-25ka	137
17	28-24ka	144.6
17	27-23ka	143
17	26-22ka	141.2
17	25-21ka	141.8
17	24-20ka	141.2
17	23-19ka	136
17	22-18ka	133.25
17	21-17ka	138.5
17	20-16ka	126.75
17	19-15ka	120
17	18-14ka	121.4
17	17-13ka	121.6
17	16-12ka	117.8
17	15-11ka	131.2
17	14-10ka	142.8
17	13-9ka	147.6
17	12-8ka	153.6
17	11-7ka	160.6
17	10-6ka	158.2
17	9-5ka	157.8
17	8-4ka	158.8
17	7-3ka	158.2
17	6-2ka	158.6
17	5-1ka	163.6
18	30-26ka	141.6
18	29-25ka	140
18	28-24ka	146.4
18	27-23ka	143.6
18	26-22ka	142.4
18	25-21ka	144
18	24-20ka	141.4
18	23-19ka	130.6
18	22-18ka	129
18	21-17ka	131
18	20-16ka	121.6
18	19-15ka	116.8
18	18-14ka	120.2
18	17-13ka	122.2
18	16-12ka	119.8
18	15-11ka	133.4
18	14-10ka	146.2
18	13-9ka	153
18	12-8ka	155
18	11-7ka	162.2
18	10-6ka	159.8
18	9-5ka	158
18	8-4ka	158.2
18	7-3ka	159.2
18	6-2ka	156
18	5-1ka	159.6
19	30-26ka	145.2
19	29-25ka	141.4
19	28-24ka	148.4
19	27-23ka	144.6
19	26-22ka	143.4
19	25-21ka	145.2
19	24-20ka	145
19	23-19ka	140.75
19	22-18ka	139.25
19	21-17ka	144.25
19	20-16ka	128.75
19	19-15ka	119.5
19	18-14ka	120.8
19	17-13ka	121.6
19	16-12ka	117.8
19	15-11ka	130.2
19	14-10ka	143.6
19	13-9ka	149.4
19	12-8ka	153.4
19	11-7ka	159.2
19	10-6ka	157.6
19	9-5ka	154
19	8-4ka	155.4
19	7-3ka	155.6
19	6-2ka	155.2
19	5-1ka	161.4
20	30-26ka	140.6
20	29-25ka	138.2
20	28-24ka	146.4
20	27-23ka	142
20	26-22ka	140.8
20	25-21ka	143.8
20	24-20ka	142.6
20	23-19ka	136.75
20	22-18ka	137
20	21-17ka	142
20	20-16ka	127.5
20	19-15ka	121.25
20	18-14ka	120
20	17-13ka	119.4
20	16-12ka	116.8
20	15-11ka	130.4
20	14-10ka	142.6
20	13-9ka	151
20	12-8ka	156.6
20	11-7ka	162.4
20	10-6ka	163
20	9-5ka	160.4
20	8-4ka	161.6
20	7-3ka	160.4
20	6-2ka	159.2
20	5-1ka	160.4
21	30-26ka	143.8
21	29-25ka	141.4
21	28-24ka	147.8
21	27-23ka	143.2
21	26-22ka	142.2
21	25-21ka	143
21	24-20ka	141.2
21	23-19ka	131.4
21	22-18ka	130.8
21	21-17ka	133.2
21	20-16ka	124
21	19-15ka	118.4
21	18-14ka	122.6
21	17-13ka	123.4
21	16-12ka	116.6
21	15-11ka	128.4
21	14-10ka	139.6
21	13-9ka	145
21	12-8ka	149.2
21	11-7ka	161
21	10-6ka	160
21	9-5ka	158.8
21	8-4ka	159.2
21	7-3ka	158.8
21	6-2ka	156
21	5-1ka	161
22	30-26ka	142.4
22	29-25ka	138.8
22	28-24ka	147.6
22	27-23ka	146.4
22	26-22ka	144.8
22	25-21ka	146.2
22	24-20ka	147.2
22	23-19ka	135.8
22	22-18ka	134
22	21-17ka	137.6
22	20-16ka	126
22	19-15ka	119.2
22	18-14ka	122
22	17-13ka	121.6
22	16-12ka	119.6
22	15-11ka	133
22	14-10ka	145.2
22	13-9ka	151.2
22	12-8ka	156
22	11-7ka	161.4
22	10-6ka	160.6
22	9-5ka	158.8
22	8-4ka	159
22	7-3ka	157.6
22	6-2ka	157.2
22	5-1ka	163.2
23	30-26ka	139.8
23	29-25ka	137.8
23	28-24ka	144.2
23	27-23ka	141
23	26-22ka	141.8
23	25-21ka	142.8
23	24-20ka	140.8
23	23-19ka	136
23	22-18ka	135.5
23	21-17ka	138.25
23	20-16ka	127
23	19-15ka	119.75
23	18-14ka	121.4
23	17-13ka	121.8
23	16-12ka	116.2
23	15-11ka	129.2
23	14-10ka	141.8
23	13-9ka	147.8
23	12-8ka	154.2
23	11-7ka	164
23	10-6ka	162.8
23	9-5ka	161.6
23	8-4ka	163.6
23	7-3ka	161.6
23	6-2ka	160.4
23	5-1ka	163.4
24	30-26ka	139.8
24	29-25ka	138.4
24	28-24ka	147.6
24	27-23ka	142
24	26-22ka	142.6
24	25-21ka	145
24	24-20ka	144.2
24	23-19ka	138.25
24	22-18ka	139.75
24	21-17ka	142.5
24	20-16ka	130.25
24	19-15ka	123.75
24	18-14ka	124
24	17-13ka	124.8
24	16-12ka	121
24	15-11ka	132.6
24	14-10ka	145.4
24	13-9ka	152.2
24	12-8ka	155.6
24	11-7ka	161.8
24	10-6ka	162.6
24	9-5ka	158.2
24	8-4ka	157.4
24	7-3ka	157.2
24	6-2ka	155.4
24	5-1ka	157
25	30-26ka	139.8
25	29-25ka	137.6
25	28-24ka	144
25	27-23ka	141.8
25	26-22ka	142.4
25	25-21ka	146.2
25	24-20ka	144.6
25	23-19ka	133.2
25	22-18ka	132.6
25	21-17ka	134
25	20-16ka	122.6
25	19-15ka	116.2
25	18-14ka	120.6
25	17-13ka	119.8
25	16-12ka	117.6
25	15-11ka	130.4
25	14-10ka	144
25	13-9ka	150
25	12-8ka	155
25	11-7ka	161.6
25	10-6ka	160.2
25	9-5ka	158.4
25	8-4ka	158.2
25	7-3ka	158.2
25	6-2ka	157.4
25	5-1ka	162.4
26	30-26ka	142.6
26	29-25ka	138.8
26	28-24ka	143.2
26	27-23ka	140.2
26	26-22ka	141.2
26	25-21ka	142.4
26	24-20ka	141.8
26	23-19ka	132.4
26	22-18ka	130.4
26	21-17ka	131.8
26	20-16ka	121
26	19-15ka	114.6
26	18-14ka	117.2
26	17-13ka	117.4
26	16-12ka	114
26	15-11ka	127.2
26	14-10ka	139.2
26	13-9ka	147.2
26	12-8ka	151
26	11-7ka	160.2
26	10-6ka	160.4
26	9-5ka	159.2
26	8-4ka	159.6
26	7-3ka	161.8
26	6-2ka	159.8
26	5-1ka	162.8
27	30-26ka	141.2
27	29-25ka	137.6
27	28-24ka	144.2
27	27-23ka	140.8
27	26-22ka	138.4
27	25-21ka	140
27	24-20ka	138.2
27	23-19ka	128.4
27	22-18ka	128.4
27	21-17ka	131.6
27	20-16ka	122.2
27	19-15ka	119.2
27	18-14ka	121.2
27	17-13ka	120.6
27	16-12ka	116.6
27	15-11ka	130.4
27	14-10ka	141
27	13-9ka	148.8
27	12-8ka	153.6
27	11-7ka	161.8
27	10-6ka	159.2
27	9-5ka	159.4
27	8-4ka	158.4
27	7-3ka	159
27	6-2ka	158
27	5-1ka	164
28	30-26ka	140.6
28	29-25ka	136.2
28	28-24ka	142.6
28	27-23ka	139
28	26-22ka	139
28	25-21ka	140.4
28	24-20ka	139.6
28	23-19ka	130.2
28	22-18ka	129.4
28	21-17ka	132.4
28	20-16ka	123.6
28	19-15ka	118.6
28	18-14ka	121
28	17-13ka	121.6
28	16-12ka	119.8
28	15-11ka	131.6
28	14-10ka	144.8
28	13-9ka	153
28	12-8ka	158.6
28	11-7ka	165.4
28	10-6ka	163.6
28	9-5ka	161.8
28	8-4ka	160.2
28	7-3ka	160
28	6-2ka	156.8
28	5-1ka	161.8
29	30-26ka	141.2
29	29-25ka	138.2
29	28-24ka	144.4
29	27-23ka	141.4
29	26-22ka	139.6
29	25-21ka	141.4
29	24-20ka	142
29	23-19ka	138.5
29	22-18ka	139
29	21-17ka	143.25
29	20-16ka	129.75
29	19-15ka	120.25
29	18-14ka	119.4
29	17-13ka	119
29	16-12ka	115.8
29	15-11ka	127.6
29	14-10ka	140
29	13-9ka	149.4
29	12-8ka	154.4
29	11-7ka	162.8
29	10-6ka	162.4
29	9-5ka	162.6
29	8-4ka	162
29	7-3ka	161.2
29	6-2ka	159.6
29	5-1ka	165.8
30	30-26ka	140.6
30	29-25ka	138
30	28-24ka	143.8
30	27-23ka	142
30	26-22ka	142.4
30	25-21ka	144.8
30	24-20ka	142.2
30	23-19ka	132
30	22-18ka	130.8
30	21-17ka	133
30	20-16ka	120.6
30	19-15ka	118.4
30	18-14ka	122.6
30	17-13ka	122.4
30	16-12ka	118.6
30	15-11ka	132.2
30	14-10ka	141.8
30	13-9ka	147.2
30	12-8ka	153.2
30	11-7ka	160.6
30	10-6ka	159.8
30	9-5ka	159.2
30	8-4ka	160.2
30	7-3ka	156.8
30	6-2ka	156.6
30	5-1ka	160.8
31	30-26ka	140.4
31	29-25ka	139.4
31	28-24ka	147.2
31	27-23ka	143
31	26-22ka	141.4
31	25-21ka	143.4
31	24-20ka	139.6
31	23-19ka	129
31	22-18ka	128.6
31	21-17ka	133.4
31	20-16ka	123.4
31	19-15ka	118.4
31	18-14ka	120.6
31	17-13ka	119.4
31	16-12ka	114.4
31	15-11ka	127
31	14-10ka	141.2
31	13-9ka	149.2
31	12-8ka	154.2
31	11-7ka	161.6
31	10-6ka	160.8
31	9-5ka	160
31	8-4ka	160.6
31	7-3ka	161.6
31	6-2ka	160.4
31	5-1ka	165.8
32	30-26ka	140.4
32	29-25ka	137.8
32	28-24ka	147.8
32	27-23ka	143.2
32	26-22ka	142.2
32	25-21ka	143.8
32	24-20ka	142.4
32	23-19ka	132
32	22-18ka	132
32	21-17ka	135.6
32	20-16ka	124.2
32	19-15ka	117.4
32	18-14ka	121.2
32	17-13ka	119.8
32	16-12ka	116.8
32	15-11ka	129.4
32	14-10ka	143.4
32	13-9ka	148.6
32	12-8ka	154.2
32	11-7ka	159.6
32	10-6ka	158.4
32	9-5ka	157
32	8-4ka	156.6
32	7-3ka	156.2
32	6-2ka	158
32	5-1ka	164.8
33	30-26ka	140
33	29-25ka	138.4
33	28-24ka	146
33	27-23ka	143.2
33	26-22ka	143
33	25-21ka	143.8
33	24-20ka	141.2
33	23-19ka	131.8
33	22-18ka	131.2
33	21-17ka	134.4
33	20-16ka	124
33	19-15ka	118.4
33	18-14ka	121
33	17-13ka	120.6
33	16-12ka	119.4
33	15-11ka	131.8
33	14-10ka	145.4
33	13-9ka	152.4
33	12-8ka	157.2
33	11-7ka	163.4
33	10-6ka	163
33	9-5ka	161
33	8-4ka	161
33	7-3ka	160
33	6-2ka	159.4
33	5-1ka	165.8
34	30-26ka	145
34	29-25ka	144.2
34	28-24ka	150
34	27-23ka	147.8
34	26-22ka	145.2
34	25-21ka	146.2
34	24-20ka	143.8
34	23-19ka	134.4
34	22-18ka	132.8
34	21-17ka	135.6
34	20-16ka	126.2
34	19-15ka	119.8
34	18-14ka	121.8
34	17-13ka	122.2
34	16-12ka	119.6
34	15-11ka	132.4
34	14-10ka	145
34	13-9ka	150.6
34	12-8ka	154
34	11-7ka	162.6
34	10-6ka	159.8
34	9-5ka	156.4
34	8-4ka	157.6
34	7-3ka	157.6
34	6-2ka	156.6
34	5-1ka	161.8
35	30-26ka	139.4
35	29-25ka	137.8
35	28-24ka	146.8
35	27-23ka	144.2
35	26-22ka	143.4
35	25-21ka	145.8
35	24-20ka	144.2
35	23-19ka	137.75
35	22-18ka	136.75
35	21-17ka	140.5
35	20-16ka	126.5
35	19-15ka	119.5
35	18-14ka	119.4
35	17-13ka	120.4
35	16-12ka	117
35	15-11ka	132.6
35	14-10ka	144.8
35	13-9ka	152
35	12-8ka	155
35	11-7ka	162.2
35	10-6ka	158.4
35	9-5ka	157.6
35	8-4ka	158.6
35	7-3ka	159.8
35	6-2ka	158.2
35	5-1ka	162.4
36	30-26ka	140.2
36	29-25ka	137.6
36	28-24ka	144.2
36	27-23ka	142
36	26-22ka	141.6
36	25-21ka	143.8
36	24-20ka	142.2
36	23-19ka	133
36	22-18ka	131.8
36	21-17ka	133
36	20-16ka	122
36	19-15ka	117.4
36	18-14ka	121.4
36	17-13ka	120.8
36	16-12ka	116.8
36	15-11ka	129.4
36	14-10ka	141.8
36	13-9ka	147.8
36	12-8ka	152
36	11-7ka	161.8
36	10-6ka	161.6
36	9-5ka	160.2
36	8-4ka	160.8
36	7-3ka	162.6
36	6-2ka	159.2
36	5-1ka	164.6
37	30-26ka	141.2
37	29-25ka	138.6
37	28-24ka	145.4
37	27-23ka	141.2
37	26-22ka	142.4
37	25-21ka	145.4
37	24-20ka	144.6
37	23-19ka	141
37	22-18ka	140.5
37	21-17ka	142.75
37	20-16ka	126.5
37	19-15ka	120.5
37	18-14ka	122
37	17-13ka	122.4
37	16-12ka	119.6
37	15-11ka	133
37	14-10ka	144.8
37	13-9ka	150.4
37	12-8ka	153.6
37	11-7ka	160.2
37	10-6ka	161.2
37	9-5ka	160.2
37	8-4ka	160.8
37	7-3ka	162.4
37	6-2ka	160.8
37	5-1ka	162.6
38	30-26ka	144.8
38	29-25ka	138.8
38	28-24ka	145.4
38	27-23ka	142.8
38	26-22ka	142.6
38	25-21ka	143.2
38	24-20ka	142.6
38	23-19ka	138
38	22-18ka	136.5
38	21-17ka	140
38	20-16ka	126.75
38	19-15ka	120.75
38	18-14ka	122
38	17-13ka	121.2
38	16-12ka	119.2
38	15-11ka	133.4
38	14-10ka	147
38	13-9ka	153.6
38	12-8ka	157
38	11-7ka	163.4
38	10-6ka	161.4
38	9-5ka	159.8
38	8-4ka	158.6
38	7-3ka	159.4
38	6-2ka	158.6
38	5-1ka	162.8
39	30-26ka	139.8
39	29-25ka	138
39	28-24ka	145.2
39	27-23ka	144.6
39	26-22ka	142.4
39	25-21ka	144.2
39	24-20ka	142.6
39	23-19ka	132.6
39	22-18ka	130.2
39	21-17ka	133.4
39	20-16ka	123
39	19-15ka	119.4
39	18-14ka	122
39	17-13ka	120.4
39	16-12ka	117
39	15-11ka	131.2
39	14-10ka	142
39	13-9ka	150
39	12-8ka	156.8
39	11-7ka	164.2
39	10-6ka	162
39	9-5ka	159.4
39	8-4ka	159.2
39	7-3ka	157.6
39	6-2ka	156.4
39	5-1ka	161.8
40	30-26ka	143
40	29-25ka	140.2
40	28-24ka	146
40	27-23ka	142.6
40	26-22ka	140.6
40	25-21ka	143.4
40	24-20ka	142.4
40	23-19ka	132.8
40	22-18ka	132.8
40	21-17ka	135.6
40	20-16ka	123.8
40	19-15ka	118.4
40	18-14ka	121.4
40	17-13ka	121.2
40	16-12ka	118.4
40	15-11ka	133.4
40	14-10ka	144.8
40	13-9ka	151.2
40	12-8ka	154
40	11-7ka	159
40	10-6ka	157.2
40	9-5ka	158.4
40	8-4ka	159.4
40	7-3ka	160
40	6-2ka	159.8
40	5-1ka	165.6
41	30-26ka	143.4
41	29-25ka	141.2
41	28-24ka	147
41	27-23ka	144
41	26-22ka	142.8
41	25-21ka	142.4
41	24-20ka	140.4
41	23-19ka	136.5
41	22-18ka	135
41	21-17ka	141
41	20-16ka	129.5
41	19-15ka	122.5
41	18-14ka	122.6
41	17-13ka	124
41	16-12ka	119.8
41	15-11ka	132.4
41	14-10ka	146.6
41	13-9ka	153
41	12-8ka	154.6
41	11-7ka	160.4
41	10-6ka	161.6
41	9-5ka	159.6
41	8-4ka	160.6
41	7-3ka	162.2
41	6-2ka	163
41	5-1ka	164.8
42	30-26ka	141.6
42	29-25ka	138.8
42	28-24ka	145.8
42	27-23ka	144.6
42	26-22ka	143.2
42	25-21ka	144
42	24-20ka	142
42	23-19ka	132.6
42	22-18ka	131.8
42	21-17ka	136.8
42	20-16ka	125.8
42	19-15ka	121
42	18-14ka	121.2
42	17-13ka	119.8
42	16-12ka	113.8
42	15-11ka	126.2
42	14-10ka	139.4
42	13-9ka	147.6
42	12-8ka	150.8
42	11-7ka	159.2
42	10-6ka	158.8
42	9-5ka	157.4
42	8-4ka	160.6
42	7-3ka	162
42	6-2ka	160.8
42	5-1ka	168
43	30-26ka	137.6
43	29-25ka	136.4
43	28-24ka	143.2
43	27-23ka	140.6
43	26-22ka	140.8
43	25-21ka	142.6
43	24-20ka	141.4
43	23-19ka	131.4
43	22-18ka	129.4
43	21-17ka	132.4
43	20-16ka	122
43	19-15ka	116.8
43	18-14ka	121.2
43	17-13ka	123.8
43	16-12ka	119.2
43	15-11ka	131.4
43	14-10ka	143.4
43	13-9ka	148.4
43	12-8ka	151.4
43	11-7ka	158.2
43	10-6ka	158.2
43	9-5ka	158
43	8-4ka	159.4
43	7-3ka	160.8
43	6-2ka	161.2
43	5-1ka	165.8
44	30-26ka	142.8
44	29-25ka	137.8
44	28-24ka	146.6
44	27-23ka	142.6
44	26-22ka	139.2
44	25-21ka	141.4
44	24-20ka	139.8
44	23-19ka	128.4
44	22-18ka	127.2
44	21-17ka	130.8
44	20-16ka	120.4
44	19-15ka	116
44	18-14ka	119
44	17-13ka	120.6
44	16-12ka	117.4
44	15-11ka	128.6
44	14-10ka	141.6
44	13-9ka	147.8
44	12-8ka	150.8
44	11-7ka	157.2
44	10-6ka	159.8
44	9-5ka	158.4
44	8-4ka	160.2
44	7-3ka	160.6
44	6-2ka	160.2
44	5-1ka	162.4
45	30-26ka	142
45	29-25ka	138
45	28-24ka	142.8
45	27-23ka	141.2
45	26-22ka	140.4
45	25-21ka	142
45	24-20ka	141.4
45	23-19ka	138.5
45	22-18ka	136.75
45	21-17ka	141.25
45	20-16ka	127.75
45	19-15ka	121
45	18-14ka	122
45	17-13ka	121.8
45	16-12ka	116.8
45	15-11ka	130
45	14-10ka	142.6
45	13-9ka	150.8
45	12-8ka	154.4
45	11-7ka	164.8
45	10-6ka	164.4
45	9-5ka	161
45	8-4ka	160
45	7-3ka	161.6
45	6-2ka	158.6
45	5-1ka	163.4
46	30-26ka	142.8
46	29-25ka	139.2
46	28-24ka	146.6
46	27-23ka	142.6
46	26-22ka	143.4
46	25-21ka	145.6
46	24-20ka	144.8
46	23-19ka	134.2
46	22-18ka	134.6
46	21-17ka	137.2
46	20-16ka	126
46	19-15ka	118.6
46	18-14ka	122.8
46	17-13ka	121.4
46	16-12ka	116.2
46	15-11ka	129.4
46	14-10ka	144
46	13-9ka	149.6
46	12-8ka	155.6
46	11-7ka	165.2
46	10-6ka	164.2
46	9-5ka	161
46	8-4ka	162.2
46	7-3ka	162
46	6-2ka	160
46	5-1ka	162.8
47	30-26ka	139.6
47	29-25ka	138.2
47	28-24ka	144
47	27-23ka	142.8
47	26-22ka	142
47	25-21ka	143.6
47	24-20ka	142.4
47	23-19ka	132.2
47	22-18ka	129.6
47	21-17ka	131.6
47	20-16ka	121.2
47	19-15ka	114
47	18-14ka	117.8
47	17-13ka	118.4
47	16-12ka	115.8
47	15-11ka	127.6
47	14-10ka	141.4
47	13-9ka	147.6
47	12-8ka	152
47	11-7ka	160
47	10-6ka	160.2
47	9-5ka	160.8
47	8-4ka	163
47	7-3ka	162.6
47	6-2ka	161
47	5-1ka	167
48	30-26ka	141.2
48	29-25ka	138
48	28-24ka	147.2
48	27-23ka	143.8
48	26-22ka	144
48	25-21ka	146
48	24-20ka	144.6
48	23-19ka	133
48	22-18ka	131
48	21-17ka	134.2
48	20-16ka	123.2
48	19-15ka	117.2
48	18-14ka	118.2
48	17-13ka	118.8
48	16-12ka	113
48	15-11ka	125.8
48	14-10ka	138
48	13-9ka	146.2
48	12-8ka	152
48	11-7ka	159.6
48	10-6ka	158.8
48	9-5ka	155.4
48	8-4ka	157.6
48	7-3ka	155
48	6-2ka	156
48	5-1ka	162.4
49	30-26ka	141.2
49	29-25ka	139.2
49	28-24ka	143.6
49	27-23ka	139.8
49	26-22ka	139
49	25-21ka	140.6
49	24-20ka	138.4
49	23-19ka	135.5
49	22-18ka	137.25
49	21-17ka	139.75
49	20-16ka	127.5
49	19-15ka	121.75
49	18-14ka	122.8
49	17-13ka	119.8
49	16-12ka	116.4
49	15-11ka	129.4
49	14-10ka	142.2
49	13-9ka	149.4
49	12-8ka	154.8
49	11-7ka	163
49	10-6ka	161.8
49	9-5ka	159.8
49	8-4ka	161.2
49	7-3ka	162.4
49	6-2ka	161.2
49	5-1ka	165.2
50	30-26ka	141.4
50	29-25ka	139.4
50	28-24ka	146.6
50	27-23ka	142
50	26-22ka	142.2
50	25-21ka	144
50	24-20ka	142.2
50	23-19ka	133
50	22-18ka	132.4
50	21-17ka	134.6
50	20-16ka	123.4
50	19-15ka	118.8
50	18-14ka	122
50	17-13ka	122.2
50	16-12ka	117.4
50	15-11ka	130.8
50	14-10ka	142.8
50	13-9ka	148
50	12-8ka	151
50	11-7ka	159.4
50	10-6ka	159.8
50	9-5ka	158
50	8-4ka	158.8
50	7-3ka	160.6
50	6-2ka	160.4
50	5-1ka	164.2
51	30-26ka	139.4
51	29-25ka	136.8
51	28-24ka	143.6
51	27-23ka	142.8
51	26-22ka	143
51	25-21ka	144.2
51	24-20ka	143
51	23-19ka	134.8
51	22-18ka	134.8
51	21-17ka	138.8
51	20-16ka	126.6
51	19-15ka	121.8
51	18-14ka	124
51	17-13ka	124.6
51	16-12ka	119.2
51	15-11ka	133.2
51	14-10ka	144.6
51	13-9ka	152.2
51	12-8ka	154.4
51	11-7ka	163.4
51	10-6ka	161.6
51	9-5ka	162
51	8-4ka	163
51	7-3ka	163.8
51	6-2ka	162.8
51	5-1ka	166.6
52	30-26ka	143
52	29-25ka	139.2
52	28-24ka	146
52	27-23ka	142
52	26-22ka	140.2
52	25-21ka	141.4
52	24-20ka	139.2
52	23-19ka	129
52	22-18ka	130.2
52	21-17ka	132.4
52	20-16ka	121.2
52	19-15ka	118
52	18-14ka	121.2
52	17-13ka	120.2
52	16-12ka	116.6
52	15-11ka	130.2
52	14-10ka	140.4
52	13-9ka	144.8
52	12-8ka	148.8
52	11-7ka	157.8
52	10-6ka	156.4
52	9-5ka	155.4
52	8-4ka	157.8
52	7-3ka	158.2
52	6-2ka	155.6
52	5-1ka	161.4
53	30-26ka	142.4
53	29-25ka	139.6
53	28-24ka	146.6
53	27-23ka	141.4
53	26-22ka	140.2
53	25-21ka	141.8
53	24-20ka	141.6
53	23-19ka	131.6
53	22-18ka	129.8
53	21-17ka	135
53	20-16ka	123.2
53	19-15ka	117.2
53	18-14ka	119.6
53	17-13ka	122.2
53	16-12ka	116.8
53	15-11ka	130.6
53	14-10ka	144.8
53	13-9ka	151.8
53	12-8ka	155.2
53	11-7ka	161.8
53	10-6ka	159.2
53	9-5ka	157
53	8-4ka	157.6
53	7-3ka	157.6
53	6-2ka	156.8
53	5-1ka	163
54	30-26ka	143.4
54	29-25ka	140.4
54	28-24ka	144.8
54	27-23ka	142.6
54	26-22ka	140.2
54	25-21ka	140.6
54	24-20ka	138
54	23-19ka	129.4
54	22-18ka	127.2
54	21-17ka	130.4
54	20-16ka	122.2
54	19-15ka	118.2
54	18-14ka	120.8
54	17-13ka	120.8
54	16-12ka	118.4
54	15-11ka	130.4
54	14-10ka	142.6
54	13-9ka	149.6
54	12-8ka	153.8
54	11-7ka	160.8
54	10-6ka	159.8
54	9-5ka	158.4
54	8-4ka	159.6
54	7-3ka	159.2
54	6-2ka	157.6
54	5-1ka	164.2
55	30-26ka	140.2
55	29-25ka	136.2
55	28-24ka	144
55	27-23ka	143.6
55	26-22ka	142.4
55	25-21ka	142.2
55	24-20ka	141.4
55	23-19ka	137.25
55	22-18ka	134.25
55	21-17ka	138.75
55	20-16ka	125
55	19-15ka	119.25
55	18-14ka	118.8
55	17-13ka	119
55	16-12ka	114.4
55	15-11ka	128.6
55	14-10ka	141
55	13-9ka	149
55	12-8ka	152.6
55	11-7ka	160.2
55	10-6ka	158.4
55	9-5ka	156.8
55	8-4ka	159.2
55	7-3ka	160.2
55	6-2ka	159.6
55	5-1ka	163.6
56	30-26ka	141
56	29-25ka	138.8
56	28-24ka	146
56	27-23ka	142.6
56	26-22ka	141.2
56	25-21ka	143.4
56	24-20ka	142.8
56	23-19ka	131
56	22-18ka	132
56	21-17ka	135.4
56	20-16ka	123.8
56	19-15ka	119
56	18-14ka	122.6
56	17-13ka	123
56	16-12ka	119.4
56	15-11ka	132.2
56	14-10ka	143.2
56	13-9ka	151.8
56	12-8ka	154.8
56	11-7ka	163
56	10-6ka	161.6
56	9-5ka	159
56	8-4ka	158
56	7-3ka	158.8
56	6-2ka	155.6
56	5-1ka	159.8
57	30-26ka	144.2
57	29-25ka	139.8
57	28-24ka	146.4
57	27-23ka	144.2
57	26-22ka	142
57	25-21ka	142.6
57	24-20ka	142.8
57	23-19ka	132.8
57	22-18ka	131.8
57	21-17ka	135.4
57	20-16ka	126.2
57	19-15ka	119
57	18-14ka	121.2
57	17-13ka	120.4
57	16-12ka	115.8
57	15-11ka	126.4
57	14-10ka	139.4
57	13-9ka	145.8
57	12-8ka	151
57	11-7ka	161.6
57	10-6ka	161.6
57	9-5ka	161.2
57	8-4ka	163.2
57	7-3ka	163.2
57	6-2ka	158.6
57	5-1ka	162.4
58	30-26ka	140.2
58	29-25ka	136.4
58	28-24ka	142
58	27-23ka	141.6
58	26-22ka	140.8
58	25-21ka	140.8
58	24-20ka	140.6
58	23-19ka	132.2
58	22-18ka	129.8
58	21-17ka	132.4
58	20-16ka	124
58	19-15ka	118
58	18-14ka	120.4
58	17-13ka	121.2
58	16-12ka	117.4
58	15-11ka	130
58	14-10ka	145
58	13-9ka	152.6
58	12-8ka	157.2
58	11-7ka	164.8
58	10-6ka	164.2
58	9-5ka	159
58	8-4ka	159.4
58	7-3ka	160
58	6-2ka	158.6
58	5-1ka	163.2
59	30-26ka	139.2
59	29-25ka	136
59	28-24ka	143.8
59	27-23ka	143
59	26-22ka	144.2
59	25-21ka	145.4
59	24-20ka	145.8
59	23-19ka	141
59	22-18ka	138.5
59	21-17ka	140.25
59	20-16ka	127.25
59	19-15ka	119
59	18-14ka	120.8
59	17-13ka	121.4
59	16-12ka	118.2
59	15-11ka	131.8
59	14-10ka	144.4
59	13-9ka	151
59	12-8ka	154.6
59	11-7ka	163
59	10-6ka	160.2
59	9-5ka	159.4
59	8-4ka	158.4
59	7-3ka	158.8
59	6-2ka	155.4
59	5-1ka	161
60	30-26ka	139.4
60	29-25ka	139
60	28-24ka	146.6
60	27-23ka	143.2
60	26-22ka	143.6
60	25-21ka	145.6
60	24-20ka	144
60	23-19ka	135
60	22-18ka	133.4
60	21-17ka	136.2
60	20-16ka	124.6
60	19-15ka	118.4
60	18-14ka	121.4
60	17-13ka	122.8
60	16-12ka	118.4
60	15-11ka	133.2
60	14-10ka	145.2
60	13-9ka	150.2
60	12-8ka	153
60	11-7ka	160.2
60	10-6ka	156.6
60	9-5ka	155
60	8-4ka	155
60	7-3ka	155.2
60	6-2ka	154.2
60	5-1ka	159.2
61	30-26ka	139.8
61	29-25ka	137.6
61	28-24ka	145.6
61	27-23ka	141.4
61	26-22ka	141.2
61	25-21ka	142
61	24-20ka	140.6
61	23-19ka	130.2
61	22-18ka	128
61	21-17ka	132
61	20-16ka	121.6
61	19-15ka	115
61	18-14ka	117.8
61	17-13ka	117.8
61	16-12ka	113
61	15-11ka	127.2
61	14-10ka	141.6
61	13-9ka	149.8
61	12-8ka	157.6
61	11-7ka	164.6
61	10-6ka	163.2
61	9-5ka	161.8
61	8-4ka	161.8
61	7-3ka	158.8
61	6-2ka	158.8
61	5-1ka	162.8
62	30-26ka	142.4
62	29-25ka	139.8
62	28-24ka	147.4
62	27-23ka	144.6
62	26-22ka	143.4
62	25-21ka	144.8
62	24-20ka	141.6
62	23-19ka	131.2
62	22-18ka	127.8
62	21-17ka	131.6
62	20-16ka	120.8
62	19-15ka	117.8
62	18-14ka	120.4
62	17-13ka	122.2
62	16-12ka	119
62	15-11ka	132.6
62	14-10ka	144.2
62	13-9ka	152.6
62	12-8ka	156.8
62	11-7ka	165.2
62	10-6ka	166.2
62	9-5ka	165.6
62	8-4ka	165.2
62	7-3ka	165.8
62	6-2ka	164.4
62	5-1ka	167.6
63	30-26ka	140.4
63	29-25ka	136.6
63	28-24ka	144.6
63	27-23ka	141.6
63	26-22ka	142.2
63	25-21ka	143.6
63	24-20ka	143.4
63	23-19ka	133.6
63	22-18ka	133.6
63	21-17ka	136.2
63	20-16ka	126
63	19-15ka	119.8
63	18-14ka	122.4
63	17-13ka	122.6
63	16-12ka	117.2
63	15-11ka	130
63	14-10ka	143.2
63	13-9ka	150.4
63	12-8ka	153.2
63	11-7ka	162.2
63	10-6ka	161.8
63	9-5ka	159.2
63	8-4ka	158.6
63	7-3ka	159.8
63	6-2ka	157.4
63	5-1ka	162.8
64	30-26ka	141.6
64	29-25ka	140.2
64	28-24ka	147.4
64	27-23ka	143.4
64	26-22ka	143.4
64	25-21ka	147
64	24-20ka	144.4
64	23-19ka	133.6
64	22-18ka	132
64	21-17ka	134.8
64	20-16ka	123.4
64	19-15ka	116.6
64	18-14ka	118.6
64	17-13ka	119.2
64	16-12ka	115
64	15-11ka	129.2
64	14-10ka	143.4
64	13-9ka	151.6
64	12-8ka	156.6
64	11-7ka	164.6
64	10-6ka	162.2
64	9-5ka	160.6
64	8-4ka	161.8
64	7-3ka	159.6
64	6-2ka	158.6
64	5-1ka	163
65	30-26ka	139.8
65	29-25ka	139.2
65	28-24ka	145.6
65	27-23ka	144
65	26-22ka	141.4
65	25-21ka	143.4
65	24-20ka	141.6
65	23-19ka	131.8
65	22-18ka	131.6
65	21-17ka	135
65	20-16ka	126.2
65	19-15ka	118.8
65	18-14ka	121.2
65	17-13ka	120.8
65	16-12ka	117.8
65	15-11ka	129.2
65	14-10ka	142.8
65	13-9ka	149.2
65	12-8ka	151.6
65	11-7ka	159.6
65	10-6ka	158.6
65	9-5ka	157.8
65	8-4ka	158.2
65	7-3ka	160.4
65	6-2ka	159.4
65	5-1ka	165
66	30-26ka	142.2
66	29-25ka	138.8
66	28-24ka	145.4
66	27-23ka	142.6
66	26-22ka	140
66	25-21ka	142.8
66	24-20ka	141
66	23-19ka	130.8
66	22-18ka	129.4
66	21-17ka	132.8
66	20-16ka	121.2
66	19-15ka	114.8
66	18-14ka	118.2
66	17-13ka	117.8
66	16-12ka	114.6
66	15-11ka	128.2
66	14-10ka	141.4
66	13-9ka	147.2
66	12-8ka	152
66	11-7ka	158.8
66	10-6ka	156.4
66	9-5ka	155.4
66	8-4ka	155.8
66	7-3ka	156.4
66	6-2ka	154.4
66	5-1ka	162
67	30-26ka	142.6
67	29-25ka	140.4
67	28-24ka	147.6
67	27-23ka	143.6
67	26-22ka	142
67	25-21ka	144.2
67	24-20ka	143
67	23-19ka	134.4
67	22-18ka	133.4
67	21-17ka	136.8
67	20-16ka	125.4
67	19-15ka	120
67	18-14ka	122.8
67	17-13ka	122.4
67	16-12ka	117.4
67	15-11ka	130.4
67	14-10ka	143.4
67	13-9ka	148.2
67	12-8ka	151.8
67	11-7ka	159.8
67	10-6ka	158.2
67	9-5ka	155.8
67	8-4ka	157.4
67	7-3ka	158.8
67	6-2ka	158.8
67	5-1ka	163.8
68	30-26ka	141
68	29-25ka	136.8
68	28-24ka	144
68	27-23ka	141.8
68	26-22ka	139.8
68	25-21ka	141.2
68	24-20ka	141.4
68	23-19ka	132.8
68	22-18ka	132
68	21-17ka	135.6
68	20-16ka	124.2
68	19-15ka	118.4
68	18-14ka	121.4
68	17-13ka	122.2
68	16-12ka	118.8
68	15-11ka	132
68	14-10ka	144
68	13-9ka	150.6
68	12-8ka	156.2
68	11-7ka	163.4
68	10-6ka	161.4
68	9-5ka	160.2
68	8-4ka	162
68	7-3ka	159.2
68	6-2ka	158.2
68	5-1ka	163.4
69	30-26ka	138.6
69	29-25ka	137.4
69	28-24ka	145.2
69	27-23ka	143.6
69	26-22ka	142.8
69	25-21ka	144.8
69	24-20ka	143.4
69	23-19ka	138.75
69	22-18ka	137.75
69	21-17ka	139.5
69	20-16ka	128.5
69	19-15ka	119.75
69	18-14ka	121
69	17-13ka	122.8
69	16-12ka	120.6
69	15-11ka	133.4
69	14-10ka	147
69	13-9ka	152.4
69	12-8ka	154.4
69	11-7ka	160
69	10-6ka	158.4
69	9-5ka	155.6
69	8-4ka	157.8
69	7-3ka	156.8
69	6-2ka	157
69	5-1ka	161.8
70	30-26ka	142
70	29-25ka	138.6
70	28-24ka	146
70	27-23ka	143.4
70	26-22ka	143.2
70	25-21ka	144.2
70	24-20ka	144
70	23-19ka	133.6
70	22-18ka	133.2
70	21-17ka	136.8
70	20-16ka	124.8
70	19-15ka	118.8
70	18-14ka	121.2
70	17-13ka	120.2
70	16-12ka	116.2
70	15-11ka	127.8
70	14-10ka	140.4
70	13-9ka	147.8
70	12-8ka	151.2
70	11-7ka	156.6
70	10-6ka	156.8
70	9-5ka	155.6
70	8-4ka	157.4
70	7-3ka	157.4
70	6-2ka	157.2
70	5-1ka	162
71	30-26ka	140.6
71	29-25ka	136.6
71	28-24ka	143.8
71	27-23ka	141.4
71	26-22ka	142
71	25-21ka	144.2
71	24-20ka	142.6
71	23-19ka	139.25
71	22-18ka	137.75
71	21-17ka	141.25
71	20-16ka	126
71	19-15ka	120.25
71	18-14ka	120.6
71	17-13ka	119
71	16-12ka	114
71	15-11ka	128.6
71	14-10ka	141.4
71	13-9ka	148
71	12-8ka	153.4
71	11-7ka	161
71	10-6ka	157.4
71	9-5ka	155.6
71	8-4ka	157
71	7-3ka	156.8
71	6-2ka	154.8
71	5-1ka	159.4
72	30-26ka	140.6
72	29-25ka	138.8
72	28-24ka	146.2
72	27-23ka	145.4
72	26-22ka	143.2
72	25-21ka	146.8
72	24-20ka	143.8
72	23-19ka	133.6
72	22-18ka	131.6
72	21-17ka	133.8
72	20-16ka	121.8
72	19-15ka	117.4
72	18-14ka	120.2
72	17-13ka	120.6
72	16-12ka	117.4
72	15-11ka	131.8
72	14-10ka	142.4
72	13-9ka	150.4
72	12-8ka	154.2
72	11-7ka	164.2
72	10-6ka	162
72	9-5ka	160.4
72	8-4ka	158.2
72	7-3ka	159
72	6-2ka	155.6
72	5-1ka	160
73	30-26ka	141.6
73	29-25ka	138
73	28-24ka	145.8
73	27-23ka	142.4
73	26-22ka	143
73	25-21ka	143.2
73	24-20ka	142.2
73	23-19ka	132.6
73	22-18ka	129.4
73	21-17ka	131.4
73	20-16ka	121.4
73	19-15ka	116
73	18-14ka	117.6
73	17-13ka	119.4
73	16-12ka	116
73	15-11ka	127.6
73	14-10ka	139.2
73	13-9ka	148.6
73	12-8ka	154.4
73	11-7ka	163.6
73	10-6ka	164.2
73	9-5ka	163.8
73	8-4ka	161.6
73	7-3ka	158.8
73	6-2ka	156.4
73	5-1ka	161.4
74	30-26ka	139
74	29-25ka	136.2
74	28-24ka	143.8
74	27-23ka	139.8
74	26-22ka	139
74	25-21ka	141.6
74	24-20ka	140.4
74	23-19ka	130.6
74	22-18ka	131.2
74	21-17ka	134.6
74	20-16ka	123.4
74	19-15ka	116.8
74	18-14ka	121
74	17-13ka	121.2
74	16-12ka	116.4
74	15-11ka	129.2
74	14-10ka	141.2
74	13-9ka	145.2
74	12-8ka	149.6
74	11-7ka	156.8
74	10-6ka	154.8
74	9-5ka	154.4
74	8-4ka	157.4
74	7-3ka	157.8
74	6-2ka	159.6
74	5-1ka	164.6
75	30-26ka	139.6
75	29-25ka	138
75	28-24ka	146.4
75	27-23ka	142.2
75	26-22ka	142.8
75	25-21ka	144.6
75	24-20ka	142.6
75	23-19ka	131
75	22-18ka	131.6
75	21-17ka	134.4
75	20-16ka	123.4
75	19-15ka	117.4
75	18-14ka	120.8
75	17-13ka	121
75	16-12ka	116.2
75	15-11ka	129.4
75	14-10ka	141.2
75	13-9ka	147.4
75	12-8ka	152
75	11-7ka	160.8
75	10-6ka	159.8
75	9-5ka	159.6
75	8-4ka	160
75	7-3ka	158
75	6-2ka	156
75	5-1ka	161.8
76	30-26ka	142.8
76	29-25ka	139.2
76	28-24ka	146
76	27-23ka	140.6
76	26-22ka	139.8
76	25-21ka	143.2
76	24-20ka	141.2
76	23-19ka	132.6
76	22-18ka	133
76	21-17ka	136.6
76	20-16ka	125.8
76	19-15ka	119.6
76	18-14ka	120.4
76	17-13ka	122.8
76	16-12ka	118.8
76	15-11ka	132
76	14-10ka	145.4
76	13-9ka	153.2
76	12-8ka	155.4
76	11-7ka	163.4
76	10-6ka	161.4
76	9-5ka	160.8
76	8-4ka	161.2
76	7-3ka	162
76	6-2ka	158.6
76	5-1ka	163.4
77	30-26ka	144
77	29-25ka	141
77	28-24ka	149.2
77	27-23ka	144.6
77	26-22ka	142.2
77	25-21ka	140.4
77	24-20ka	138.2
77	23-19ka	126.4
77	22-18ka	125
77	21-17ka	128.2
77	20-16ka	119.8
77	19-15ka	116
77	18-14ka	120.4
77	17-13ka	122.8
77	16-12ka	119.2
77	15-11ka	130.8
77	14-10ka	141.4
77	13-9ka	149.8
77	12-8ka	152.8
77	11-7ka	159.8
77	10-6ka	159
77	9-5ka	159.2
[truncated: 602 more rows]

## Sheet: Figure 3b
Figure 3b. AOO method based taxa range change along time windows (same as Supplementary Figure 3b).method-based
round	Windows	range
1	30-26ka	1.98648
1	29-25ka	1.98168
1	28-24ka	2.01196
1	27-23ka	1.94022
1	26-22ka	1.92523
1	25-21ka	1.91296
1	24-20ka	1.93019
1	23-19ka	1.91117
1	22-18ka	1.93186
1	21-17ka	1.92203
1	20-16ka	1.82947
1	19-15ka	1.65312
1	18-14ka	1.6944
1	17-13ka	1.70686
1	16-12ka	1.68582
1	15-11ka	1.68377
1	14-10ka	1.76235
1	13-9ka	1.7507
1	12-8ka	1.74856
1	11-7ka	1.79302
1	10-6ka	1.84829
1	9-5ka	1.86329
1	8-4ka	1.87913
1	7-3ka	1.89712
1	6-2ka	1.9147
1	5-1ka	1.89714
2	30-26ka	1.9596
2	29-25ka	1.94467
2	28-24ka	1.96891
2	27-23ka	1.90971
2	26-22ka	1.9018
2	25-21ka	1.89883
2	24-20ka	1.92913
2	23-19ka	1.87545
2	22-18ka	1.89684
2	21-17ka	1.89414
2	20-16ka	1.80915
2	19-15ka	1.67764
2	18-14ka	1.70164
2	17-13ka	1.68674
2	16-12ka	1.66945
2	15-11ka	1.68074
2	14-10ka	1.75878
2	13-9ka	1.75224
2	12-8ka	1.7707
2	11-7ka	1.80114
2	10-6ka	1.85741
2	9-5ka	1.88434
2	8-4ka	1.89792
2	7-3ka	1.90121
2	6-2ka	1.91712
2	5-1ka	1.88394
3	30-26ka	1.99989
3	29-25ka	1.96182
3	28-24ka	1.99968
3	27-23ka	1.91547
3	26-22ka	1.89238
3	25-21ka	1.88419
3	24-20ka	1.91878
3	23-19ka	1.86061
3	22-18ka	1.8562
3	21-17ka	1.85105
3	20-16ka	1.78395
3	19-15ka	1.64513
3	18-14ka	1.68034
3	17-13ka	1.69895
3	16-12ka	1.67871
3	15-11ka	1.67123
3	14-10ka	1.74964
3	13-9ka	1.72598
3	12-8ka	1.7325
3	11-7ka	1.7866
3	10-6ka	1.83951
3	9-5ka	1.86684
3	8-4ka	1.9033
3	7-3ka	1.91332
3	6-2ka	1.92421
3	5-1ka	1.90025
4	30-26ka	1.98898
4	29-25ka	1.9717
4	28-24ka	2.0077
4	27-23ka	1.94036
4	26-22ka	1.93439
4	25-21ka	1.92182
4	24-20ka	1.94117
4	23-19ka	1.85989
4	22-18ka	1.8563
4	21-17ka	1.84625
4	20-16ka	1.77409
4	19-15ka	1.64963
4	18-14ka	1.66863
4	17-13ka	1.69089
4	16-12ka	1.65652
4	15-11ka	1.65174
4	14-10ka	1.73468
4	13-9ka	1.73951
4	12-8ka	1.73682
4	11-7ka	1.77354
4	10-6ka	1.82841
4	9-5ka	1.84404
4	8-4ka	1.87057
4	7-3ka	1.8871
4	6-2ka	1.91072
4	5-1ka	1.88504
5	30-26ka	1.9783
5	29-25ka	1.96242
5	28-24ka	1.97839
5	27-23ka	1.91048
5	26-22ka	1.9013
5	25-21ka	1.89174
5	24-20ka	1.92283
5	23-19ka	1.90978
5	22-18ka	1.90987
5	21-17ka	1.89389
5	20-16ka	1.80203
5	19-15ka	1.6584
5	18-14ka	1.68962
5	17-13ka	1.71424
5	16-12ka	1.69224
5	15-11ka	1.70391
5	14-10ka	1.76494
5	13-9ka	1.75491
5	12-8ka	1.74966
5	11-7ka	1.78289
5	10-6ka	1.81516
5	9-5ka	1.84206
5	8-4ka	1.87361
5	7-3ka	1.88581
5	6-2ka	1.90935
5	5-1ka	1.89713
6	30-26ka	1.99956
6	29-25ka	1.96518
6	28-24ka	1.9952
6	27-23ka	1.91709
6	26-22ka	1.89675
6	25-21ka	1.86711
6	24-20ka	1.89291
6	23-19ka	1.83814
6	22-18ka	1.85204
6	21-17ka	1.84588
6	20-16ka	1.79529
6	19-15ka	1.6691
6	18-14ka	1.69746
6	17-13ka	1.70058
6	16-12ka	1.68859
6	15-11ka	1.69053
6	14-10ka	1.75658
6	13-9ka	1.73178
6	12-8ka	1.72841
6	11-7ka	1.75174
6	10-6ka	1.80189
6	9-5ka	1.83711
6	8-4ka	1.86843
6	7-3ka	1.88234
6	6-2ka	1.90285
6	5-1ka	1.87723
7	30-26ka	1.98709
7	29-25ka	1.95324
7	28-24ka	2.00174
7	27-23ka	1.92554
7	26-22ka	1.90797
7	25-21ka	1.89057
7	24-20ka	1.94081
7	23-19ka	1.86472
7	22-18ka	1.86416
7	21-17ka	1.85978
7	20-16ka	1.77465
7	19-15ka	1.63875
7	18-14ka	1.692
7	17-13ka	1.69846
7	16-12ka	1.67071
7	15-11ka	1.68162
7	14-10ka	1.74873
7	13-9ka	1.71681
7	12-8ka	1.74015
7	11-7ka	1.77909
7	10-6ka	1.82955
7	9-5ka	1.84409
7	8-4ka	1.86313
7	7-3ka	1.8684
7	6-2ka	1.88544
7	5-1ka	1.87384
8	30-26ka	1.9815
8	29-25ka	1.95904
8	28-24ka	1.99307
8	27-23ka	1.91611
8	26-22ka	1.89804
8	25-21ka	1.89019
8	24-20ka	1.94412
8	23-19ka	1.87139
8	22-18ka	1.89456
8	21-17ka	1.87567
8	20-16ka	1.78819
8	19-15ka	1.6357
8	18-14ka	1.66573
8	17-13ka	1.67339
8	16-12ka	1.65971
8	15-11ka	1.67189
8	14-10ka	1.74569
8	13-9ka	1.7396
8	12-8ka	1.74589
8	11-7ka	1.77428
8	10-6ka	1.82385
8	9-5ka	1.84722
8	8-4ka	1.87002
8	7-3ka	1.87245
8	6-2ka	1.89094
8	5-1ka	1.8652
9	30-26ka	2.0086
9	29-25ka	1.99197
9	28-24ka	2.00896
9	27-23ka	1.93483
9	26-22ka	1.92285
9	25-21ka	1.90335
9	24-20ka	1.91242
9	23-19ka	1.83796
9	22-18ka	1.83441
9	21-17ka	1.82206
9	20-16ka	1.72858
9	19-15ka	1.60864
9	18-14ka	1.64222
9	17-13ka	1.68138
9	16-12ka	1.66816
9	15-11ka	1.69526
9	14-10ka	1.77127
9	13-9ka	1.76068
9	12-8ka	1.74836
9	11-7ka	1.77312
9	10-6ka	1.81241
9	9-5ka	1.83439
9	8-4ka	1.85954
9	7-3ka	1.8724
9	6-2ka	1.90143
9	5-1ka	1.88652
10	30-26ka	1.96529
10	29-25ka	1.93392
10	28-24ka	1.98796
10	27-23ka	1.93101
10	26-22ka	1.92175
10	25-21ka	1.91289
10	24-20ka	1.94144
10	23-19ka	1.90649
10	22-18ka	1.9116
10	21-17ka	1.88792
10	20-16ka	1.81816
10	19-15ka	1.65786
10	18-14ka	1.68962
10	17-13ka	1.70171
10	16-12ka	1.69305
10	15-11ka	1.6945
10	14-10ka	1.76447
10	13-9ka	1.75711
10	12-8ka	1.76126
10	11-7ka	1.7807
10	10-6ka	1.82997
10	9-5ka	1.84928
10	8-4ka	1.86907
10	7-3ka	1.88058
10	6-2ka	1.91023
10	5-1ka	1.88319
11	30-26ka	1.97249
11	29-25ka	1.96146
11	28-24ka	1.99426
11	27-23ka	1.9219
11	26-22ka	1.9189
11	25-21ka	1.91578
11	24-20ka	1.95665
11	23-19ka	1.93655
11	22-18ka	1.93647
11	21-17ka	1.91884
11	20-16ka	1.81994
11	19-15ka	1.63417
11	18-14ka	1.68194
11	17-13ka	1.70199
11	16-12ka	1.67205
11	15-11ka	1.68465
11	14-10ka	1.76231
11	13-9ka	1.75194
11	12-8ka	1.74848
11	11-7ka	1.78594
11	10-6ka	1.83292
11	9-5ka	1.84908
11	8-4ka	1.86632
11	7-3ka	1.889
11	6-2ka	1.90582
11	5-1ka	1.87723
12	30-26ka	1.98196
12	29-25ka	1.93864
12	28-24ka	1.95251
12	27-23ka	1.89929
12	26-22ka	1.8906
12	25-21ka	1.89182
12	24-20ka	1.95484
12	23-19ka	1.89431
12	22-18ka	1.89684
12	21-17ka	1.88312
12	20-16ka	1.8025
12	19-15ka	1.65458
12	18-14ka	1.69222
12	17-13ka	1.71855
12	16-12ka	1.69712
12	15-11ka	1.70505
12	14-10ka	1.77943
12	13-9ka	1.76515
12	12-8ka	1.74919
12	11-7ka	1.77548
12	10-6ka	1.81758
12	9-5ka	1.84567
12	8-4ka	1.8676
12	7-3ka	1.88862
12	6-2ka	1.91143
12	5-1ka	1.88998
13	30-26ka	2.02189
13	29-25ka	1.99278
13	28-24ka	2.01546
13	27-23ka	1.93904
13	26-22ka	1.91155
13	25-21ka	1.9016
13	24-20ka	1.92967
13	23-19ka	1.91059
13	22-18ka	1.92196
13	21-17ka	1.90426
13	20-16ka	1.81171
13	19-15ka	1.65947
13	18-14ka	1.68692
13	17-13ka	1.68259
13	16-12ka	1.64248
13	15-11ka	1.62866
13	14-10ka	1.69525
13	13-9ka	1.69906
13	12-8ka	1.70104
13	11-7ka	1.75423
13	10-6ka	1.82512
13	9-5ka	1.85495
13	8-4ka	1.85577
13	7-3ka	1.875
13	6-2ka	1.8977
13	5-1ka	1.86188
14	30-26ka	1.99269
14	29-25ka	1.96273
14	28-24ka	2.00386
14	27-23ka	1.91245
14	26-22ka	1.91643
14	25-21ka	1.90046
14	24-20ka	1.9216
14	23-19ka	1.85002
14	22-18ka	1.86415
14	21-17ka	1.84457
14	20-16ka	1.78069
14	19-15ka	1.64797
14	18-14ka	1.66897
14	17-13ka	1.67528
14	16-12ka	1.64439
14	15-11ka	1.65141
14	14-10ka	1.73339
14	13-9ka	1.73559
14	12-8ka	1.75315
14	11-7ka	1.79559
14	10-6ka	1.83105
14	9-5ka	1.85338
14	8-4ka	1.87138
14	7-3ka	1.86479
14	6-2ka	1.88327
14	5-1ka	1.87981
15	30-26ka	1.98829
15	29-25ka	1.96005
15	28-24ka	1.99084
15	27-23ka	1.92157
15	26-22ka	1.91881
15	25-21ka	1.90082
15	24-20ka	1.92778
15	23-19ka	1.85171
15	22-18ka	1.85896
15	21-17ka	1.85344
15	20-16ka	1.77394
15	19-15ka	1.64515
15	18-14ka	1.67002
15	17-13ka	1.67921
15	16-12ka	1.6467
15	15-11ka	1.66971
15	14-10ka	1.73709
15	13-9ka	1.73787
15	12-8ka	1.7382
15	11-7ka	1.7824
15	10-6ka	1.82817
15	9-5ka	1.85513
15	8-4ka	1.87274
15	7-3ka	1.89223
15	6-2ka	1.90523
15	5-1ka	1.87187
16	30-26ka	1.9992
16	29-25ka	1.9686
16	28-24ka	1.9897
16	27-23ka	1.9163
16	26-22ka	1.90013
16	25-21ka	1.88811
16	24-20ka	1.91012
16	23-19ka	1.83678
16	22-18ka	1.85141
16	21-17ka	1.83785
16	20-16ka	1.77277
16	19-15ka	1.65016
16	18-14ka	1.68889
16	17-13ka	1.70012
16	16-12ka	1.68596
16	15-11ka	1.69705
16	14-10ka	1.77643
16	13-9ka	1.76518
16	12-8ka	1.76294
16	11-7ka	1.79925
16	10-6ka	1.83974
16	9-5ka	1.85125
16	8-4ka	1.87845
16	7-3ka	1.89362
16	6-2ka	1.91529
16	5-1ka	1.89593
17	30-26ka	1.99774
17	29-25ka	1.9724
17	28-24ka	2.01046
17	27-23ka	1.94101
17	26-22ka	1.92628
17	25-21ka	1.92182
17	24-20ka	1.93178
17	23-19ka	1.90546
17	22-18ka	1.89899
17	21-17ka	1.87505
17	20-16ka	1.76942
17	19-15ka	1.63701
17	18-14ka	1.66551
17	17-13ka	1.70171
17	16-12ka	1.69025
17	15-11ka	1.69948
17	14-10ka	1.77574
17	13-9ka	1.78275
17	12-8ka	1.75594
17	11-7ka	1.78675
17	10-6ka	1.84315
17	9-5ka	1.85975
17	8-4ka	1.88787
17	7-3ka	1.90575
17	6-2ka	1.91371
17	5-1ka	1.87437
18	30-26ka	1.99396
18	29-25ka	1.96029
18	28-24ka	2.00935
18	27-23ka	1.92999
18	26-22ka	1.91926
18	25-21ka	1.90462
18	24-20ka	1.95425
18	23-19ka	1.87067
18	22-18ka	1.86609
18	21-17ka	1.85717
18	20-16ka	1.77069
18	19-15ka	1.63324
18	18-14ka	1.66617
18	17-13ka	1.69476
18	16-12ka	1.66307
18	15-11ka	1.67327
18	14-10ka	1.73844
18	13-9ka	1.73832
18	12-8ka	1.73119
18	11-7ka	1.77978
18	10-6ka	1.83409
18	9-5ka	1.85302
18	8-4ka	1.86973
18	7-3ka	1.887
18	6-2ka	1.92233
18	5-1ka	1.89534
19	30-26ka	1.9545
19	29-25ka	1.94702
19	28-24ka	1.98009
19	27-23ka	1.91935
19	26-22ka	1.91352
19	25-21ka	1.89613
19	24-20ka	1.90469
19	23-19ka	1.88087
19	22-18ka	1.87428
19	21-17ka	1.84449
19	20-16ka	1.77027
19	19-15ka	1.63726
19	18-14ka	1.67171
19	17-13ka	1.70126
19	16-12ka	1.67928
19	15-11ka	1.69021
19	14-10ka	1.74835
19	13-9ka	1.74773
19	12-8ka	1.72914
19	11-7ka	1.77635
19	10-6ka	1.83173
19	9-5ka	1.86819
19	8-4ka	1.88221
19	7-3ka	1.89395
19	6-2ka	1.91322
19	5-1ka	1.88672
20	30-26ka	2.02694
20	29-25ka	1.98992
20	28-24ka	2.03075
20	27-23ka	1.96128
20	26-22ka	1.94263
20	25-21ka	1.91183
20	24-20ka	1.9427
20	23-19ka	1.91933
20	22-18ka	1.91979
20	21-17ka	1.89211
20	20-16ka	1.80253
20	19-15ka	1.62864
20	18-14ka	1.68204
20	17-13ka	1.70446
20	16-12ka	1.68389
20	15-11ka	1.69554
20	14-10ka	1.77583
20	13-9ka	1.74957
20	12-8ka	1.73604
20	11-7ka	1.78453
20	10-6ka	1.82708
20	9-5ka	1.8542
20	8-4ka	1.87312
20	7-3ka	1.888
20	6-2ka	1.8939
20	5-1ka	1.87634
21	30-26ka	1.9616
21	29-25ka	1.92751
21	28-24ka	1.97131
21	27-23ka	1.91789
21	26-22ka	1.90152
21	25-21ka	1.90697
21	24-20ka	1.93928
21	23-19ka	1.86232
21	22-18ka	1.85247
21	21-17ka	1.83591
21	20-16ka	1.7495
21	19-15ka	1.62582
21	18-14ka	1.64593
21	17-13ka	1.6676
21	16-12ka	1.67993
21	15-11ka	1.69272
21	14-10ka	1.76385
21	13-9ka	1.77045
21	12-8ka	1.76836
21	11-7ka	1.77882
21	10-6ka	1.82146
21	9-5ka	1.85025
21	8-4ka	1.86603
21	7-3ka	1.87953
21	6-2ka	1.89759
21	5-1ka	1.88915
22	30-26ka	1.98762
22	29-25ka	1.96349
22	28-24ka	1.99413
22	27-23ka	1.91024
22	26-22ka	1.90565
22	25-21ka	1.89594
22	24-20ka	1.91224
22	23-19ka	1.85278
22	22-18ka	1.87132
22	21-17ka	1.8422
22	20-16ka	1.75663
22	19-15ka	1.63587
22	18-14ka	1.66013
22	17-13ka	1.67392
22	16-12ka	1.66067
22	15-11ka	1.66791
22	14-10ka	1.74675
22	13-9ka	1.74324
22	12-8ka	1.74098
22	11-7ka	1.78024
22	10-6ka	1.83466
22	9-5ka	1.86391
22	8-4ka	1.87698
22	7-3ka	1.9037
22	6-2ka	1.91734
22	5-1ka	1.89083
23	30-26ka	1.99055
23	29-25ka	1.9588
23	28-24ka	1.98474
23	27-23ka	1.92631
23	26-22ka	1.9006
23	25-21ka	1.89491
23	24-20ka	1.92502
23	23-19ka	1.90315
23	22-18ka	1.90035
23	21-17ka	1.89006
23	20-16ka	1.77989
23	19-15ka	1.61993
23	18-14ka	1.64751
23	17-13ka	1.68408
23	16-12ka	1.67567
23	15-11ka	1.68729
23	14-10ka	1.77154
23	13-9ka	1.78074
23	12-8ka	1.75923
23	11-7ka	1.78871
23	10-6ka	1.844
23	9-5ka	1.86139
23	8-4ka	1.87563
23	7-3ka	1.8939
23	6-2ka	1.9044
23	5-1ka	1.89015
24	30-26ka	2.01689
24	29-25ka	1.96894
24	28-24ka	1.98549
24	27-23ka	1.93174
24	26-22ka	1.91102
24	25-21ka	1.89617
24	24-20ka	1.93881
24	23-19ka	1.92946
24	22-18ka	1.91216
24	21-17ka	1.9075
24	20-16ka	1.79248
24	19-15ka	1.60896
24	18-14ka	1.65836
24	17-13ka	1.6723
24	16-12ka	1.64265
24	15-11ka	1.65977
24	14-10ka	1.73569
24	13-9ka	1.72801
24	12-8ka	1.72618
24	11-7ka	1.78134
24	10-6ka	1.82785
24	9-5ka	1.85918
24	8-4ka	1.88276
24	7-3ka	1.91479
24	6-2ka	1.91762
24	5-1ka	1.90707
25	30-26ka	1.99896
25	29-25ka	1.97515
25	28-24ka	2.03171
25	27-23ka	1.95191
25	26-22ka	1.92109
25	25-21ka	1.89297
25	24-20ka	1.91788
25	23-19ka	1.83588
25	22-18ka	1.83768
25	21-17ka	1.83821
25	20-16ka	1.77753
25	19-15ka	1.65593
25	18-14ka	1.67578
25	17-13ka	1.70305
25	16-12ka	1.67889
25	15-11ka	1.67749
25	14-10ka	1.74824
25	13-9ka	1.74148
25	12-8ka	1.72981
25	11-7ka	1.76816
25	10-6ka	1.83275
25	9-5ka	1.85931
25	8-4ka	1.87979
25	7-3ka	1.89763
25	6-2ka	1.90869
25	5-1ka	1.87979
26	30-26ka	1.98037
26	29-25ka	1.9614
26	28-24ka	2.00858
26	27-23ka	1.94349
26	26-22ka	1.91531
26	25-21ka	1.91908
26	24-20ka	1.93051
26	23-19ka	1.84982
26	22-18ka	1.85206
26	21-17ka	1.85105
26	20-16ka	1.75939
26	19-15ka	1.64511
26	18-14ka	1.68467
26	17-13ka	1.70577
26	16-12ka	1.68624
26	15-11ka	1.70459
26	14-10ka	1.77888
26	13-9ka	1.76596
26	12-8ka	1.76795
26	11-7ka	1.79324
26	10-6ka	1.83462
26	9-5ka	1.84695
26	8-4ka	1.85863
26	7-3ka	1.85785
26	6-2ka	1.88724
26	5-1ka	1.87881
27	30-26ka	1.99431
27	29-25ka	1.98194
27	28-24ka	2.01443
27	27-23ka	1.94662
27	26-22ka	1.93101
27	25-21ka	1.92128
27	24-20ka	1.95776
27	23-19ka	1.88152
27	22-18ka	1.88152
27	21-17ka	1.88031
27	20-16ka	1.78371
27	19-15ka	1.62808
27	18-14ka	1.66537
27	17-13ka	1.69825
27	16-12ka	1.68956
27	15-11ka	1.69573
27	14-10ka	1.78133
27	13-9ka	1.76437
27	12-8ka	1.74612
27	11-7ka	1.76784
27	10-6ka	1.82498
27	9-5ka	1.83497
27	8-4ka	1.87681
27	7-3ka	1.89605
27	6-2ka	1.91605
27	5-1ka	1.88505
28	30-26ka	2.01594
28	29-25ka	1.99145
28	28-24ka	2.02096
28	27-23ka	1.95438
28	26-22ka	1.92674
28	25-21ka	1.90411
28	24-20ka	1.94231
28	23-19ka	1.87131
28	22-18ka	1.86425
28	21-17ka	1.85545
28	20-16ka	1.76257
28	19-15ka	1.62703
28	18-14ka	1.65485
28	17-13ka	1.67457
28	16-12ka	1.64333
28	15-11ka	1.66516
28	14-10ka	1.74643
28	13-9ka	1.74318
28	12-8ka	1.73339
28	11-7ka	1.78547
28	10-6ka	1.83968
28	9-5ka	1.84895
28	8-4ka	1.87234
28	7-3ka	1.88296
28	6-2ka	1.91404
28	5-1ka	1.89758
29	30-26ka	1.99471
29	29-25ka	1.96618
29	28-24ka	1.99882
29	27-23ka	1.93204
29	26-22ka	1.9163
29	25-21ka	1.90293
29	24-20ka	1.9264
29	23-19ka	1.90319
29	22-18ka	1.89495
29	21-17ka	1.87107
29	20-16ka	1.77049
29	19-15ka	1.63075
29	18-14ka	1.67702
29	17-13ka	1.70272
29	16-12ka	1.69304
29	15-11ka	1.70903
29	14-10ka	1.77623
29	13-9ka	1.76332
29	12-8ka	1.7488
29	11-7ka	1.77594
29	10-6ka	1.82288
29	9-5ka	1.84265
29	8-4ka	1.86814
29	7-3ka	1.87984
29	6-2ka	1.9073
29	5-1ka	1.88237
30	30-26ka	1.97267
30	29-25ka	1.96655
30	28-24ka	2.0165
30	27-23ka	1.93624
30	26-22ka	1.89737
30	25-21ka	1.88577
30	24-20ka	1.91648
30	23-19ka	1.83831
30	22-18ka	1.85194
30	21-17ka	1.85602
30	20-16ka	1.78988
30	19-15ka	1.64751
30	18-14ka	1.67387
30	17-13ka	1.68539
30	16-12ka	1.66787
30	15-11ka	1.67702
30	14-10ka	1.76318
30	13-9ka	1.75032
30	12-8ka	1.7417
30	11-7ka	1.77613
30	10-6ka	1.82573
30	9-5ka	1.83632
30	8-4ka	1.86055
30	7-3ka	1.89365
30	6-2ka	1.90628
30	5-1ka	1.87833
31	30-26ka	2.01453
31	29-25ka	1.97154
31	28-24ka	1.9963
31	27-23ka	1.92976
31	26-22ka	1.92997
31	25-21ka	1.91956
31	24-20ka	1.96952
31	23-19ka	1.90169
31	22-18ka	1.89672
31	21-17ka	1.86005
31	20-16ka	1.77765
31	19-15ka	1.6353
31	18-14ka	1.66951
31	17-13ka	1.68423
31	16-12ka	1.68206
31	15-11ka	1.68627
31	14-10ka	1.75881
31	13-9ka	1.75043
31	12-8ka	1.74891
31	11-7ka	1.79275
31	10-6ka	1.8469
31	9-5ka	1.8616
31	8-4ka	1.87453
31	7-3ka	1.89043
31	6-2ka	1.90576
31	5-1ka	1.87723
32	30-26ka	1.99899
32	29-25ka	1.96969
32	28-24ka	1.98055
32	27-23ka	1.92775
32	26-22ka	1.91222
32	25-21ka	1.89073
32	24-20ka	1.92081
32	23-19ka	1.85886
32	22-18ka	1.85596
32	21-17ka	1.83212
32	20-16ka	1.77393
32	19-15ka	1.65996
32	18-14ka	1.67801
32	17-13ka	1.70736
32	16-12ka	1.69287
32	15-11ka	1.6876
32	14-10ka	1.74501
32	13-9ka	1.74987
32	12-8ka	1.74105
32	11-7ka	1.79972
32	10-6ka	1.86058
32	9-5ka	1.88786
32	8-4ka	1.90263
32	7-3ka	1.91753
32	6-2ka	1.91295
32	5-1ka	1.88398
33	30-26ka	1.98932
33	29-25ka	1.95055
33	28-24ka	1.97935
33	27-23ka	1.91639
33	26-22ka	1.90498
33	25-21ka	1.90623
33	24-20ka	1.95004
33	23-19ka	1.88138
33	22-18ka	1.8689
33	21-17ka	1.85042
33	20-16ka	1.77048
33	19-15ka	1.64055
33	18-14ka	1.67638
33	17-13ka	1.70593
33	16-12ka	1.6726
33	15-11ka	1.68564
33	14-10ka	1.75235
33	13-9ka	1.74239
33	12-8ka	1.72983
33	11-7ka	1.77593
33	10-6ka	1.81889
33	9-5ka	1.84618
33	8-4ka	1.85624
33	7-3ka	1.88413
33	6-2ka	1.87984
33	5-1ka	1.85192
34	30-26ka	1.97449
34	29-25ka	1.938
34	28-24ka	1.97834
34	27-23ka	1.89199
34	26-22ka	1.90011
34	25-21ka	1.88504
34	24-20ka	1.91225
34	23-19ka	1.8345
34	22-18ka	1.84643
34	21-17ka	1.82686
34	20-16ka	1.74416
34	19-15ka	1.62378
34	18-14ka	1.6555
34	17-13ka	1.67176
34	16-12ka	1.6528
34	15-11ka	1.66287
34	14-10ka	1.7435
34	13-9ka	1.75562
34	12-8ka	1.75843
34	11-7ka	1.77541
34	10-6ka	1.82985
34	9-5ka	1.85484
34	8-4ka	1.87243
34	7-3ka	1.89381
34	6-2ka	1.9122
34	5-1ka	1.88927
35	30-26ka	2.02546
35	29-25ka	1.97844
35	28-24ka	2.00032
35	27-23ka	1.938
35	26-22ka	1.93261
35	25-21ka	1.90591
35	24-20ka	1.93198
35	23-19ka	1.90762
35	22-18ka	1.90034
35	21-17ka	1.87856
35	20-16ka	1.78097
35	19-15ka	1.63157
35	18-14ka	1.68341
35	17-13ka	1.70077
35	16-12ka	1.68203
35	15-11ka	1.68491
35	14-10ka	1.75958
35	13-9ka	1.74143
35	12-8ka	1.74388
35	11-7ka	1.77763
35	10-6ka	1.84906
35	9-5ka	1.86797
35	8-4ka	1.88547
35	7-3ka	1.89779
35	6-2ka	1.9189
35	5-1ka	1.8893
36	30-26ka	1.99704
36	29-25ka	1.98445
36	28-24ka	2.02522
36	27-23ka	1.95209
36	26-22ka	1.92296
36	25-21ka	1.90458
36	24-20ka	1.92296
36	23-19ka	1.84217
36	22-18ka	1.84569
36	21-17ka	1.84648
36	20-16ka	1.76308
36	19-15ka	1.63058
36	18-14ka	1.66126
36	17-13ka	1.67818
36	16-12ka	1.66788
36	15-11ka	1.67709
36	14-10ka	1.75517
36	13-9ka	1.74835
36	12-8ka	1.74637
36	11-7ka	1.77745
36	10-6ka	1.82669
36	9-5ka	1.84236
36	8-4ka	1.85922
36	7-3ka	1.87098
36	6-2ka	1.89425
36	5-1ka	1.87618
37	30-26ka	2.02828
37	29-25ka	1.98251
37	28-24ka	2.00926
37	27-23ka	1.93771
37	26-22ka	1.89778
37	25-21ka	1.87526
37	24-20ka	1.90773
37	23-19ka	1.87523
37	22-18ka	1.89583
37	21-17ka	1.89919
37	20-16ka	1.82257
37	19-15ka	1.65386
37	18-14ka	1.68246
37	17-13ka	1.7017
37	16-12ka	1.67335
37	15-11ka	1.67461
37	14-10ka	1.74874
37	13-9ka	1.74834
37	12-8ka	1.74471
37	11-7ka	1.779
37	10-6ka	1.81672
37	9-5ka	1.85081
37	8-4ka	1.86668
37	7-3ka	1.87915
37	6-2ka	1.91473
37	5-1ka	1.92302
38	30-26ka	1.96098
38	29-25ka	1.94773
38	28-24ka	1.98647
38	27-23ka	1.92102
38	26-22ka	1.89994
38	25-21ka	1.90925
38	24-20ka	1.93974
38	23-19ka	1.92313
38	22-18ka	1.91661
38	21-17ka	1.88829
38	20-16ka	1.78991
38	19-15ka	1.62061
38	18-14ka	1.65869
38	17-13ka	1.68733
38	16-12ka	1.66572
38	15-11ka	1.65877
38	14-10ka	1.72402
38	13-9ka	1.72057
38	12-8ka	1.72035
38	11-7ka	1.77473
38	10-6ka	1.82694
38	9-5ka	1.84855
38	8-4ka	1.88071
38	7-3ka	1.8979
38	6-2ka	1.91011
38	5-1ka	1.88932
39	30-26ka	1.9986
39	29-25ka	1.96223
39	28-24ka	1.99933
39	27-23ka	1.91476
39	26-22ka	1.91232
39	25-21ka	1.89704
39	24-20ka	1.93042
39	23-19ka	1.86727
39	22-18ka	1.87403
39	21-17ka	1.85716
39	20-16ka	1.78191
39	19-15ka	1.65001
39	18-14ka	1.66921
39	17-13ka	1.70514
39	16-12ka	1.6821
39	15-11ka	1.67479
39	14-10ka	1.75117
39	13-9ka	1.74032
39	12-8ka	1.71365
39	11-7ka	1.75269
39	10-6ka	1.80171
39	9-5ka	1.82878
39	8-4ka	1.85348
39	7-3ka	1.88124
39	6-2ka	1.90109
39	5-1ka	1.88144
40	30-26ka	1.99519
40	29-25ka	1.9591
40	28-24ka	2.0039
40	27-23ka	1.93541
40	26-22ka	1.91314
40	25-21ka	1.90003
40	24-20ka	1.92753
40	23-19ka	1.85084
40	22-18ka	1.8337
40	21-17ka	1.83656
40	20-16ka	1.75817
40	19-15ka	1.6378
40	18-14ka	1.66369
40	17-13ka	1.68915
40	16-12ka	1.65614
40	15-11ka	1.65428
40	14-10ka	1.73968
40	13-9ka	1.73447
40	12-8ka	1.72992
40	11-7ka	1.77777
40	10-6ka	1.8343
40	9-5ka	1.8342
40	8-4ka	1.85915
40	7-3ka	1.88172
40	6-2ka	1.90955
40	5-1ka	1.88646
41	30-26ka	1.99745
41	29-25ka	1.96174
41	28-24ka	2.00576
41	27-23ka	1.93481
41	26-22ka	1.91149
41	25-21ka	1.90486
41	24-20ka	1.93789
41	23-19ka	1.90474
41	22-18ka	1.91672
41	21-17ka	1.90092
41	20-16ka	1.7995
41	19-15ka	1.65593
41	18-14ka	1.68897
41	17-13ka	1.69511
41	16-12ka	1.67244
41	15-11ka	1.68542
41	14-10ka	1.73976
41	13-9ka	1.73683
41	12-8ka	1.7386
41	11-7ka	1.79211
41	10-6ka	1.82715
41	9-5ka	1.841
41	8-4ka	1.85971
41	7-3ka	1.87263
41	6-2ka	1.8769
41	5-1ka	1.8662
42	30-26ka	1.98705
42	29-25ka	1.95768
42	28-24ka	1.98819
42	27-23ka	1.90316
42	26-22ka	1.88544
42	25-21ka	1.86918
42	24-20ka	1.9099
42	23-19ka	1.83394
42	22-18ka	1.846
42	21-17ka	1.84072
42	20-16ka	1.77792
42	19-15ka	1.64066
42	18-14ka	1.69176
42	17-13ka	1.72975
42	16-12ka	1.72131
42	15-11ka	1.72964
42	14-10ka	1.79914
42	13-9ka	1.7842
42	12-8ka	1.75958
42	11-7ka	1.78535
42	10-6ka	1.82714
42	9-5ka	1.84358
42	8-4ka	1.84856
42	7-3ka	1.85889
42	6-2ka	1.87606
42	5-1ka	1.85143
43	30-26ka	2.02787
43	29-25ka	1.9772
43	28-24ka	2.02592
43	27-23ka	1.94275
43	26-22ka	1.93042
43	25-21ka	1.92116
43	24-20ka	1.94468
43	23-19ka	1.86156
43	22-18ka	1.87573
43	21-17ka	1.86116
43	20-16ka	1.77207
43	19-15ka	1.65129
43	18-14ka	1.67641
43	17-13ka	1.68998
43	16-12ka	1.6706
43	15-11ka	1.68945
43	14-10ka	1.7629
43	13-9ka	1.76702
43	12-8ka	1.76461
43	11-7ka	1.80697
43	10-6ka	1.85634
43	9-5ka	1.86216
43	8-4ka	1.86625
43	7-3ka	1.87117
43	6-2ka	1.88304
43	5-1ka	1.85229
44	30-26ka	1.98135
44	29-25ka	1.98445
44	28-24ka	2.0014
44	27-23ka	1.94461
44	26-22ka	1.94922
44	25-21ka	1.92819
44	24-20ka	1.95048
44	23-19ka	1.88953
44	22-18ka	1.87859
44	21-17ka	1.85243
44	20-16ka	1.77453
44	19-15ka	1.63522
44	18-14ka	1.66284
44	17-13ka	1.68708
44	16-12ka	1.65786
44	15-11ka	1.66827
44	14-10ka	1.74553
44	13-9ka	1.75635
44	12-8ka	1.75931
44	11-7ka	1.81298
44	10-6ka	1.85589
44	9-5ka	1.88145
44	8-4ka	1.88147
44	7-3ka	1.88433
44	6-2ka	1.89192
44	5-1ka	1.88023
45	30-26ka	1.97631
45	29-25ka	1.95208
45	28-24ka	2.00261
45	27-23ka	1.9323
45	26-22ka	1.91893
45	25-21ka	1.91748
45	24-20ka	1.94586
45	23-19ka	1.91762
45	22-18ka	1.91966
45	21-17ka	1.9005
45	20-16ka	1.78775
45	19-15ka	1.62926
45	18-14ka	1.67007
45	17-13ka	1.70013
45	16-12ka	1.68468
45	15-11ka	1.70932
45	14-10ka	1.77789
45	13-9ka	1.74895
45	12-8ka	1.73223
45	11-7ka	1.75169
45	10-6ka	1.79384
45	9-5ka	1.82557
45	8-4ka	1.86315
45	7-3ka	1.87966
45	6-2ka	1.90753
45	5-1ka	1.88256
46	30-26ka	1.9833
46	29-25ka	1.96605
46	28-24ka	1.98517
46	27-23ka	1.91341
46	26-22ka	1.89896
46	25-21ka	1.87059
46	24-20ka	1.89157
46	23-19ka	1.8261
46	22-18ka	1.83831
46	21-17ka	1.82953
46	20-16ka	1.76292
46	19-15ka	1.64527
46	18-14ka	1.66267
46	17-13ka	1.68553
46	16-12ka	1.66943
46	15-11ka	1.67707
46	14-10ka	1.74671
46	13-9ka	1.74908
46	12-8ka	1.73177
46	11-7ka	1.76173
46	10-6ka	1.81733
46	9-5ka	1.8452
46	8-4ka	1.8577
46	7-3ka	1.86971
46	6-2ka	1.89175
46	5-1ka	1.86995
47	30-26ka	2.01366
47	29-25ka	1.96203
47	28-24ka	2.0025
47	27-23ka	1.91639
47	26-22ka	1.89675
47	25-21ka	1.88115
47	24-20ka	1.92023
47	23-19ka	1.8484
47	22-18ka	1.85726
47	21-17ka	1.84829
47	20-16ka	1.78231
47	19-15ka	1.66221
47	18-14ka	1.68313
47	17-13ka	1.70913
47	16-12ka	1.68627
47	15-11ka	1.69199
47	14-10ka	1.75943
47	13-9ka	1.75492
47	12-8ka	1.74995
47	11-7ka	1.78797
47	10-6ka	1.82402
47	9-5ka	1.83768
47	8-4ka	1.8516
47	7-3ka	1.86647
47	6-2ka	1.88805
47	5-1ka	1.86092
48	30-26ka	1.98528
48	29-25ka	1.95923
48	28-24ka	1.99189
48	27-23ka	1.93616
48	26-22ka	1.91086
48	25-21ka	1.89337
48	24-20ka	1.91605
48	23-19ka	1.84871
48	22-18ka	1.85093
48	21-17ka	1.84537
48	20-16ka	1.75958
48	19-15ka	1.64233
48	18-14ka	1.68509
48	17-13ka	1.70395
48	16-12ka	1.69628
48	15-11ka	1.7092
48	14-10ka	1.78252
48	13-9ka	1.76724
48	12-8ka	1.75663
48	11-7ka	1.79206
48	10-6ka	1.84806
48	9-5ka	1.86352
48	8-4ka	1.87953
48	7-3ka	1.9105
48	6-2ka	1.90204
48	5-1ka	1.87506
49	30-26ka	2.01652
49	29-25ka	1.98156
49	28-24ka	2.02835
49	27-23ka	1.9632
49	26-22ka	1.94188
49	25-21ka	1.91778
49	24-20ka	1.95407
49	23-19ka	1.91926
49	22-18ka	1.91231
49	21-17ka	1.90412
49	20-16ka	1.80178
49	19-15ka	1.64595
49	18-14ka	1.67896
49	17-13ka	1.70835
49	16-12ka	1.6839
49	15-11ka	1.69685
49	14-10ka	1.76095
49	13-9ka	1.75335
49	12-8ka	1.74717
49	11-7ka	1.78763
49	10-6ka	1.8289
49	9-5ka	1.86297
49	8-4ka	1.88131
49	7-3ka	1.88865
49	6-2ka	1.90354
49	5-1ka	1.88742
50	30-26ka	2.00688
50	29-25ka	1.97724
50	28-24ka	1.99073
50	27-23ka	1.92423
50	26-22ka	1.898
50	25-21ka	1.88117
50	24-20ka	1.91814
50	23-19ka	1.84797
50	22-18ka	1.85833
50	21-17ka	1.85305
50	20-16ka	1.77827
50	19-15ka	1.64887
50	18-14ka	1.67811
50	17-13ka	1.69427
50	16-12ka	1.67417
50	15-11ka	1.6817
50	14-10ka	1.74662
50	13-9ka	1.75114
50	12-8ka	1.75019
50	11-7ka	1.79212
50	10-6ka	1.82904
50	9-5ka	1.86548
50	8-4ka	1.88163
50	7-3ka	1.88948
50	6-2ka	1.89951
50	5-1ka	1.88614
51	30-26ka	2.00515
51	29-25ka	1.96897
51	28-24ka	1.98452
51	27-23ka	1.90361
51	26-22ka	1.89108
51	25-21ka	1.88344
51	24-20ka	1.90496
51	23-19ka	1.83862
51	22-18ka	1.8358
51	21-17ka	1.82552
51	20-16ka	1.75816
51	19-15ka	1.63673
51	18-14ka	1.66745
51	17-13ka	1.67965
51	16-12ka	1.66435
51	15-11ka	1.67068
51	14-10ka	1.74421
51	13-9ka	1.72759
51	12-8ka	1.73839
51	11-7ka	1.77085
51	10-6ka	1.82169
51	9-5ka	1.84132
51	8-4ka	1.86279
51	7-3ka	1.87612
51	6-2ka	1.8853
51	5-1ka	1.85654
52	30-26ka	1.97142
52	29-25ka	1.9466
52	28-24ka	1.98904
52	27-23ka	1.92854
52	26-22ka	1.91128
52	25-21ka	1.91222
52	24-20ka	1.96935
52	23-19ka	1.89955
52	22-18ka	1.88886
52	21-17ka	1.87647
52	20-16ka	1.7943
52	19-15ka	1.64877
52	18-14ka	1.67584
52	17-13ka	1.71042
52	16-12ka	1.69163
52	15-11ka	1.69572
52	14-10ka	1.7664
52	13-9ka	1.76661
52	12-8ka	1.76982
52	11-7ka	1.79462
52	10-6ka	1.85313
52	9-5ka	1.87632
52	8-4ka	1.87539
52	7-3ka	1.8706
52	6-2ka	1.89976
52	5-1ka	1.85792
53	30-26ka	1.99026
53	29-25ka	1.96587
53	28-24ka	2.00432
53	27-23ka	1.94262
53	26-22ka	1.92398
53	25-21ka	1.90929
53	24-20ka	1.93775
53	23-19ka	1.86286
53	22-18ka	1.87793
53	21-17ka	1.86178
53	20-16ka	1.80236
53	19-15ka	1.67426
53	18-14ka	1.71003
53	17-13ka	1.7147
53	16-12ka	1.69588
53	15-11ka	1.69138
53	14-10ka	1.75766
53	13-9ka	1.73585
53	12-8ka	1.72658
53	11-7ka	1.77062
53	10-6ka	1.8305
53	9-5ka	1.8481
53	8-4ka	1.87029
53	7-3ka	1.89167
53	6-2ka	1.90708
53	5-1ka	1.87257
54	30-26ka	1.97317
54	29-25ka	1.95896
54	28-24ka	1.99446
54	27-23ka	1.93212
54	26-22ka	1.92529
54	25-21ka	1.92933
54	24-20ka	1.97133
54	23-19ka	1.90487
54	22-18ka	1.92126
54	21-17ka	1.90981
54	20-16ka	1.82579
54	19-15ka	1.67158
54	18-14ka	1.70059
54	17-13ka	1.71688
54	16-12ka	1.6879
54	15-11ka	1.68615
54	14-10ka	1.76418
54	13-9ka	1.75745
54	12-8ka	1.74998
54	11-7ka	1.79305
54	10-6ka	1.84813
54	9-5ka	1.87379
54	8-4ka	1.88005
54	7-3ka	1.89267
54	6-2ka	1.90974
54	5-1ka	1.87029
55	30-26ka	1.99377
55	29-25ka	1.98155
55	28-24ka	2.01983
55	27-23ka	1.92855
55	26-22ka	1.918
55	25-21ka	1.91535
55	24-20ka	1.92888
55	23-19ka	1.89686
55	22-18ka	1.91312
55	21-17ka	1.87769
55	20-16ka	1.78657
55	19-15ka	1.64034
55	18-14ka	1.68492
55	17-13ka	1.70894
55	16-12ka	1.71101
55	15-11ka	1.71213
55	14-10ka	1.78626
55	13-9ka	1.78176
55	12-8ka	1.76947
55	11-7ka	1.79956
55	10-6ka	1.85455
55	9-5ka	1.88115
55	8-4ka	1.87986
55	7-3ka	1.88968
55	6-2ka	1.89174
55	5-1ka	1.86607
56	30-26ka	1.98832
56	29-25ka	1.96431
56	28-24ka	1.98825
56	27-23ka	1.93179
56	26-22ka	1.91782
56	25-21ka	1.89222
56	24-20ka	1.90699
56	23-19ka	1.84002
56	22-18ka	1.82778
56	21-17ka	1.81582
56	20-16ka	1.74367
56	19-15ka	1.61772
56	18-14ka	1.65136
56	17-13ka	1.66999
56	16-12ka	1.64563
56	15-11ka	1.66599
56	14-10ka	1.75234
56	13-9ka	1.74119
56	12-8ka	1.74253
56	11-7ka	1.77907
56	10-6ka	1.8256
56	9-5ka	1.84629
56	8-4ka	1.87698
56	7-3ka	1.88764
56	6-2ka	1.91695
56	5-1ka	1.88682
57	30-26ka	1.9646
57	29-25ka	1.9659
57	28-24ka	1.99865
57	27-23ka	1.9202
57	26-22ka	1.90507
57	25-21ka	1.89277
57	24-20ka	1.90607
57	23-19ka	1.84663
57	22-18ka	1.84314
57	21-17ka	1.83135
57	20-16ka	1.76084
57	19-15ka	1.65843
57	18-14ka	1.69017
57	17-13ka	1.73101
57	16-12ka	1.7327
57	15-11ka	1.74814
57	14-10ka	1.80735
57	13-9ka	1.79719
57	12-8ka	1.78568
57	11-7ka	1.80238
57	10-6ka	1.84469
57	9-5ka	1.86507
57	8-4ka	1.87468
57	7-3ka	1.88949
57	6-2ka	1.91785
57	5-1ka	1.88509
58	30-26ka	1.9753
58	29-25ka	1.97288
58	28-24ka	2.02289
58	27-23ka	1.93996
58	26-22ka	1.91917
58	25-21ka	1.92745
58	24-20ka	1.94392
58	23-19ka	1.86485
58	22-18ka	1.88265
58	21-17ka	1.86895
58	20-16ka	1.78632
58	19-15ka	1.6623
58	18-14ka	1.69737
58	17-13ka	1.70138
58	16-12ka	1.68873
58	15-11ka	1.70181
58	14-10ka	1.76438
58	13-9ka	1.74281
58	12-8ka	1.74749
58	11-7ka	1.77228
58	10-6ka	1.80671
58	9-5ka	1.85275
58	8-4ka	1.87172
58	7-3ka	1.88581
58	6-2ka	1.91155
58	5-1ka	1.89783
59	30-26ka	2.01524
59	29-25ka	1.98809
59	28-24ka	2.02907
59	27-23ka	1.93252
59	26-22ka	1.91312
59	25-21ka	1.89251
59	24-20ka	1.9166
59	23-19ka	1.88817
59	22-18ka	1.91273
59	21-17ka	1.89654
59	20-16ka	1.7924
59	19-15ka	1.63577
59	18-14ka	1.66956
59	17-13ka	1.68621
59	16-12ka	1.667
59	15-11ka	1.674
59	14-10ka	1.74739
59	13-9ka	1.73428
59	12-8ka	1.72539
59	11-7ka	1.75304
59	10-6ka	1.80986
59	9-5ka	1.81883
59	8-4ka	1.85433
59	7-3ka	1.86851
59	6-2ka	1.90258
59	5-1ka	1.8812
60	30-26ka	1.99721
60	29-25ka	1.94892
60	28-24ka	1.97424
60	27-23ka	1.92499
60	26-22ka	1.899
60	25-21ka	1.88383
60	24-20ka	1.92795
60	23-19ka	1.84454
60	22-18ka	1.84888
60	21-17ka	1.84815
60	20-16ka	1.7698
60	19-15ka	1.62687
60	18-14ka	1.66229
60	17-13ka	1.67448
60	16-12ka	1.65872
60	15-11ka	1.67859
60	14-10ka	1.76119
60	13-9ka	1.75424
60	12-8ka	1.75099
60	11-7ka	1.79036
60	10-6ka	1.83446
60	9-5ka	1.84637
60	8-4ka	1.88585
60	7-3ka	1.91157
60	6-2ka	1.92779
60	5-1ka	1.90172
61	30-26ka	2.004
61	29-25ka	1.96573
61	28-24ka	1.99135
61	27-23ka	1.92802
61	26-22ka	1.91645
61	25-21ka	1.90234
61	24-20ka	1.93068
61	23-19ka	1.86214
61	22-18ka	1.87291
61	21-17ka	1.85251
61	20-16ka	1.76732
61	19-15ka	1.6554
61	18-14ka	1.68406
61	17-13ka	1.70849
61	16-12ka	1.69748
61	15-11ka	1.7075
61	14-10ka	1.75572
61	13-9ka	1.75165
61	12-8ka	1.71938
61	11-7ka	1.76415
61	10-6ka	1.80122
61	9-5ka	1.82611
61	8-4ka	1.84319
61	7-3ka	1.87055
61	6-2ka	1.86795
61	5-1ka	1.85462
62	30-26ka	1.97031
62	29-25ka	1.94133
62	28-24ka	1.97098
62	27-23ka	1.92437
62	26-22ka	1.91045
62	25-21ka	1.89778
62	24-20ka	1.92987
62	23-19ka	1.87423
62	22-18ka	1.86612
62	21-17ka	1.85639
62	20-16ka	1.80586
62	19-15ka	1.66367
62	18-14ka	1.68449
62	17-13ka	1.7119
62	16-12ka	1.69066
62	15-11ka	1.67247
62	14-10ka	1.75864
62	13-9ka	1.7508
62	12-8ka	1.74777
62	11-7ka	1.77436
62	10-6ka	1.80497
62	9-5ka	1.81406
62	8-4ka	1.83204
62	7-3ka	1.83268
62	6-2ka	1.85593
62	5-1ka	1.85163
63	30-26ka	2.00009
63	29-25ka	1.97654
63	28-24ka	1.99432
63	27-23ka	1.9235
63	26-22ka	1.90236
63	25-21ka	1.89803
63	24-20ka	1.91719
63	23-19ka	1.84669
63	22-18ka	1.85677
63	21-17ka	1.83789
63	20-16ka	1.74285
63	19-15ka	1.61962
63	18-14ka	1.6439
63	17-13ka	1.6614
63	16-12ka	1.6584
63	15-11ka	1.67919
63	14-10ka	1.74826
63	13-9ka	1.73609
63	12-8ka	1.73518
63	11-7ka	1.76695
63	10-6ka	1.81394
63	9-5ka	1.83797
63	8-4ka	1.8623
63	7-3ka	1.86606
63	6-2ka	1.89061
63	5-1ka	1.8655
64	30-26ka	1.98279
64	29-25ka	1.94965
64	28-24ka	1.97869
64	27-23ka	1.92423
64	26-22ka	1.90392
64	25-21ka	1.88558
64	24-20ka	1.92849
64	23-19ka	1.86489
64	22-18ka	1.86622
64	21-17ka	1.85286
64	20-16ka	1.7755
64	19-15ka	1.65042
64	18-14ka	1.69463
64	17-13ka	1.7184
64	16-12ka	1.70323
64	15-11ka	1.69921
64	14-10ka	1.76174
64	13-9ka	1.74734
64	12-8ka	1.7273
64	11-7ka	1.75946
64	10-6ka	1.81899
64	9-5ka	1.8503
64	8-4ka	1.8504
64	7-3ka	1.87675
64	6-2ka	1.89622
64	5-1ka	1.87244
65	30-26ka	2.01538
65	29-25ka	1.96198
65	28-24ka	1.98623
65	27-23ka	1.89968
65	26-22ka	1.8951
65	25-21ka	1.88807
65	24-20ka	1.92402
65	23-19ka	1.86835
65	22-18ka	1.87217
65	21-17ka	1.85183
65	20-16ka	1.75201
65	19-15ka	1.63741
65	18-14ka	1.65788
65	17-13ka	1.67567
65	16-12ka	1.65653
65	15-11ka	1.68127
65	14-10ka	1.7441
65	13-9ka	1.75454
65	12-8ka	1.76141
65	11-7ka	1.79705
65	10-6ka	1.84419
65	9-5ka	1.86136
65	8-4ka	1.86427
65	7-3ka	1.87858
65	6-2ka	1.9012
65	5-1ka	1.88112
66	30-26ka	1.96348
66	29-25ka	1.93468
66	28-24ka	1.98245
66	27-23ka	1.92305
66	26-22ka	1.93113
66	25-21ka	1.91714
66	24-20ka	1.94571
66	23-19ka	1.86514
66	22-18ka	1.87277
66	21-17ka	1.85421
66	20-16ka	1.79077
66	19-15ka	1.67803
66	18-14ka	1.6978
66	17-13ka	1.71654
66	16-12ka	1.69208
66	15-11ka	1.69196
66	14-10ka	1.77084
66	13-9ka	1.77638
66	12-8ka	1.76758
66	11-7ka	1.80676
66	10-6ka	1.85703
66	9-5ka	1.86388
66	8-4ka	1.87975
66	7-3ka	1.89529
66	6-2ka	1.915
66	5-1ka	1.89095
67	30-26ka	1.98178
67	29-25ka	1.95272
67	28-24ka	1.9793
67	27-23ka	1.91502
67	26-22ka	1.91603
67	25-21ka	1.89444
67	24-20ka	1.91756
67	23-19ka	1.84755
67	22-18ka	1.85887
67	21-17ka	1.83237
67	20-16ka	1.76
67	19-15ka	1.63066
67	18-14ka	1.65651
67	17-13ka	1.6679
67	16-12ka	1.66887
67	15-11ka	1.67815
67	14-10ka	1.75616
67	13-9ka	1.75707
67	12-8ka	1.75818
67	11-7ka	1.79027
67	10-6ka	1.84824
67	9-5ka	1.87109
67	8-4ka	1.88425
67	7-3ka	1.90458
67	6-2ka	1.91958
67	5-1ka	1.89576
68	30-26ka	1.99458
68	29-25ka	1.97592
68	28-24ka	2.01623
68	27-23ka	1.94006
68	26-22ka	1.93332
68	25-21ka	1.9213
68	24-20ka	1.93906
68	23-19ka	1.85621
68	22-18ka	1.86052
68	21-17ka	1.8407
68	20-16ka	1.76723
68	19-15ka	1.6428
68	18-14ka	1.67265
68	17-13ka	1.68394
68	16-12ka	1.66399
68	15-11ka	1.66601
68	14-10ka	1.7384
68	13-9ka	1.73587
68	12-8ka	1.71832
68	11-7ka	1.7696
68	10-6ka	1.83458
68	9-5ka	1.86133
68	8-4ka	1.87049
68	7-3ka	1.90299
68	6-2ka	1.90513
68	5-1ka	1.88414
69	30-26ka	2.02384
69	29-25ka	1.98673
69	28-24ka	2.0169
69	27-23ka	1.93765
69	26-22ka	1.92297
69	25-21ka	1.89822
69	24-20ka	1.92746
69	23-19ka	1.90006
69	22-18ka	1.90002
69	21-17ka	1.88003
69	20-16ka	1.77976
69	19-15ka	1.62597
69	18-14ka	1.65792
69	17-13ka	1.67751
69	16-12ka	1.66013
69	15-11ka	1.66887
69	14-10ka	1.73985
69	13-9ka	1.74872
69	12-8ka	1.74433
69	11-7ka	1.80286
69	10-6ka	1.84175
69	9-5ka	1.86669
69	8-4ka	1.87385
69	7-3ka	1.89783
69	6-2ka	1.89658
69	5-1ka	1.87542
70	30-26ka	1.98003
70	29-25ka	1.94942
70	28-24ka	1.98338
70	27-23ka	1.92648
70	26-22ka	1.91034
70	25-21ka	1.9027
70	24-20ka	1.92591
70	23-19ka	1.85987
70	22-18ka	1.84185
70	21-17ka	1.8293
70	20-16ka	1.76065
70	19-15ka	1.63437
70	18-14ka	1.67377
70	17-13ka	1.69602
70	16-12ka	1.67063
70	15-11ka	1.68885
70	14-10ka	1.76751
70	13-9ka	1.74255
70	12-8ka	1.75943
70	11-7ka	1.80964
70	10-6ka	1.84591
70	9-5ka	1.87598
70	8-4ka	1.90143
70	7-3ka	1.89875
70	6-2ka	1.91337
70	5-1ka	1.89628
71	30-26ka	2.00207
71	29-25ka	1.99759
71	28-24ka	2.02823
71	27-23ka	1.96923
71	26-22ka	1.93861
71	25-21ka	1.92126
71	24-20ka	1.94955
71	23-19ka	1.92572
71	22-18ka	1.91104
71	21-17ka	1.89122
71	20-16ka	1.79821
71	19-15ka	1.62767
71	18-14ka	1.67591
71	17-13ka	1.70489
71	16-12ka	1.69885
71	15-11ka	1.70952
71	14-10ka	1.77544
71	13-9ka	1.75909
71	12-8ka	1.74628
71	11-7ka	1.77836
71	10-6ka	1.83912
71	9-5ka	1.86304
71	8-4ka	1.88834
71	7-3ka	1.90468
71	6-2ka	1.93415
71	5-1ka	1.91823
72	30-26ka	1.99404
72	29-25ka	1.96124
72	28-24ka	1.98208
72	27-23ka	1.89024
72	26-22ka	1.88648
72	25-21ka	1.86922
72	24-20ka	1.90683
72	23-19ka	1.83907
72	22-18ka	1.8634
72	21-17ka	1.87015
72	20-16ka	1.78767
72	19-15ka	1.66414
72	18-14ka	1.70622
72	17-13ka	1.72553
72	16-12ka	1.68541
72	15-11ka	1.70043
72	14-10ka	1.77589
72	13-9ka	1.75653
72	12-8ka	1.74411
72	11-7ka	1.77655
72	10-6ka	1.82249
72	9-5ka	1.85018
72	8-4ka	1.87142
72	7-3ka	1.88094
72	6-2ka	1.89759
72	5-1ka	1.878
73	30-26ka	1.99707
73	29-25ka	1.96817
73	28-24ka	2.00056
73	27-23ka	1.92841
73	26-22ka	1.91455
73	25-21ka	1.91447
73	24-20ka	1.94363
73	23-19ka	1.87113
73	22-18ka	1.88554
73	21-17ka	1.86267
73	20-16ka	1.77635
73	19-15ka	1.64815
73	18-14ka	1.68806
73	17-13ka	1.70709
73	16-12ka	1.69006
73	15-11ka	1.7066
73	14-10ka	1.78072
73	13-9ka	1.7499
73	12-8ka	1.7328
73	11-7ka	1.76694
73	10-6ka	1.80453
73	9-5ka	1.82854
73	8-4ka	1.8662
73	7-3ka	1.8951
73	6-2ka	1.91464
73	5-1ka	1.89037
74	30-26ka	1.99754
74	29-25ka	1.96962
74	28-24ka	1.99858
74	27-23ka	1.93406
74	26-22ka	1.93648
74	25-21ka	1.90832
74	24-20ka	1.9387
74	23-19ka	1.8671
74	22-18ka	1.86218
74	21-17ka	1.83227
74	20-16ka	1.76802
74	19-15ka	1.64619
74	18-14ka	1.67712
74	17-13ka	1.70813
74	16-12ka	1.70078
74	15-11ka	1.70036
74	14-10ka	1.77348
74	13-9ka	1.76927
74	12-8ka	1.75785
74	11-7ka	1.802
74	10-6ka	1.86258
74	9-5ka	1.87969
74	8-4ka	1.89316
74	7-3ka	1.89725
74	6-2ka	1.8833
74	5-1ka	1.85854
75	30-26ka	2.00649
75	29-25ka	1.98292
75	28-24ka	2.00773
75	27-23ka	1.94164
75	26-22ka	1.91502
75	25-21ka	1.894
75	24-20ka	1.9306
75	23-19ka	1.87978
75	22-18ka	1.8737
75	21-17ka	1.85287
75	20-16ka	1.78529
75	19-15ka	1.65579
75	18-14ka	1.66614
75	17-13ka	1.67931
75	16-12ka	1.67509
75	15-11ka	1.67462
75	14-10ka	1.75088
75	13-9ka	1.74915
75	12-8ka	1.7478
75	11-7ka	1.76865
75	10-6ka	1.8266
75	9-5ka	1.83389
75	8-4ka	1.85709
75	7-3ka	1.8945
75	6-2ka	1.9225
75	5-1ka	1.89444
76	30-26ka	1.9726
76	29-25ka	1.95387
76	28-24ka	1.99696
76	27-23ka	1.93421
76	26-22ka	1.92094
76	25-21ka	1.89137
76	24-20ka	1.92983
76	23-19ka	1.85474
76	22-18ka	1.86866
76	21-17ka	1.86055
76	20-16ka	1.77641
76	19-15ka	1.64684
76	18-14ka	1.68387
76	17-13ka	1.69158
76	16-12ka	1.66554
76	15-11ka	1.6817
76	14-10ka	1.74221
76	13-9ka	1.72026
76	12-8ka	1.71669
76	11-7ka	1.75277
76	10-6ka	1.80137
76	9-5ka	1.82989
76	8-4ka	1.86513
76	7-3ka	1.87464
76	6-2ka	1.90467
76	5-1ka	1.88139
77	30-26ka	1.96374
77	29-25ka	1.93278
77	28-24ka	1.96285
77	27-23ka	1.90513
77	26-22ka	1.90096
77	25-21ka	1.91443
77	24-20ka	1.96233
77	23-19ka	1.89907
77	22-18ka	1.90001
77	21-17ka	1.88637
77	20-16ka	1.79459
77	19-15ka	1.64639
77	18-14ka	1.68052
77	17-13ka	1.69958
77	16-12ka	1.67173
77	15-11ka	1.70057
77	14-10ka	1.78707
77	13-9ka	1.76982
77	12-8ka	1.7524
77	11-7ka	1.80415
77	10-6ka	1.84352
77	9-5ka	1.86707
[truncated: 602 more rows]

## Sheet: Figure 3c
Figure 3c. The slope of richness and mean range size relationship change along time windows.
Windows	slope
30-26ka	0.00614864
30-26ka	0.0054948
29-25ka	0.00581182
30-26ka	0.00587044
29-25ka	0.00620714
28-24ka	0.00357969
30-26ka	0.00578506
29-25ka	0.00639461
28-24ka	0.0038904
27-23ka	0.00416125
30-26ka	0.00565946
29-25ka	0.00628441
28-24ka	0.00431511
27-23ka	0.00332422
26-22ka	0.00562265
29-25ka	0.00596257
28-24ka	0.00451393
27-23ka	0.00350564
26-22ka	0.00417928
25-21ka	0.00519044
28-24ka	0.00387019
27-23ka	0.00257787
26-22ka	0.00478224
25-21ka	0.00522073
24-20ka	0.00356848
27-23ka	0.00337522
26-22ka	0.00398234
25-21ka	0.00513885
24-20ka	0.0024419
23-19ka	0.00444388
26-22ka	0.00570535
25-21ka	0.00502374
24-20ka	0.00300492
23-19ka	0.00486467
22-18ka	0.00586581
25-21ka	0.00553086
24-20ka	0.00320131
23-19ka	0.00456703
22-18ka	0.00580479
21-17ka	0.00439717
24-20ka	0.00288506
23-19ka	0.00446021
22-18ka	0.00583799
21-17ka	0.00585674
20-16ka	0.00563488
22-18ka	0.00550818
21-17ka	0.00488162
20-16ka	0.00463498
19-15ka	0.00548505
18-14ka	0.00569037
21-17ka	0.00522399
20-16ka	0.00499779
19-15ka	0.00534764
18-14ka	0.00592747
17-13ka	0.00657049
20-16ka	0.00457861
19-15ka	0.00527598
18-14ka	0.00561597
17-13ka	0.00682554
16-12ka	0.00772962
19-15ka	0.00497028
18-14ka	0.00626817
17-13ka	0.00672286
16-12ka	0.00755528
15-11ka	0.00388471
18-14ka	0.00646277
17-13ka	0.00674496
16-12ka	0.00761612
15-11ka	0.00348567
14-10ka	-0.000980972
17-13ka	0.00659032
16-12ka	0.00735789
15-11ka	0.00304318
14-10ka	-0.000818999
13-9ka	7.00959e-05
16-12ka	0.00831172
15-11ka	0.00335758
14-10ka	-0.00106426
13-9ka	8.13646e-05
12-8ka	0.00111068
15-11ka	0.00249062
14-10ka	-0.00109497
13-9ka	4.77271e-05
12-8ka	0.00141941
11-7ka	-0.00646347
14-10ka	-0.000838356
13-9ka	9.57559e-05
12-8ka	0.00156293
11-7ka	-0.00604751
10-6ka	-0.0054008
13-9ka	0.000113524
12-8ka	0.00135496
11-7ka	-0.00588791
10-6ka	-0.00591549
9-5ka	-0.00424069
12-8ka	0.00160176
11-7ka	-0.00610314
10-6ka	-0.00578686
9-5ka	-0.00330004
8-4ka	-0.00475084
11-7ka	-0.00732149
10-6ka	-0.00582713
9-5ka	-0.00466453
8-4ka	-0.00415952
7-3ka	-0.00525913
10-6ka	-0.0056043
9-5ka	-0.00257988
8-4ka	-0.00429658
7-3ka	-0.00545598
6-2ka	-0.00554244
9-5ka	-0.00352747
8-4ka	-0.00471604
7-3ka	-0.00498859
6-2ka	-0.00549471
5-1ka	-0.00483496
8-4ka	-0.00375756
7-3ka	-0.00511038
6-2ka	-0.00583392
5-1ka	-0.00485326
7-3ka	-0.0051083
6-2ka	-0.00547459
5-1ka	-0.00461054
6-2ka	-0.00561724
5-1ka	-0.00501167
5-1ka	-0.00478924
30-26ka	0.00626888
30-26ka	0.0057201
29-25ka	0.00581907
30-26ka	0.00595266
29-25ka	0.00613617
28-24ka	0.0045888
30-26ka	0.00619964
29-25ka	0.00610897
28-24ka	0.00411694
27-23ka	0.00368441
30-26ka	0.00605063
29-25ka	0.00589774
28-24ka	0.00371676
27-23ka	0.00393492
26-22ka	0.00498232
29-25ka	0.00635389
28-24ka	0.00398635
27-23ka	0.00292083
26-22ka	0.00474462
25-21ka	0.00455183
28-24ka	0.00417901
27-23ka	0.00333764
26-22ka	0.00535854
25-21ka	0.0051071
24-20ka	0.00301087
27-23ka	0.00327596
26-22ka	0.00505893
25-21ka	0.00506628
24-20ka	0.00297311
23-19ka	0.00507272
26-22ka	0.00497681
25-21ka	0.00526424
24-20ka	0.00261669
23-19ka	0.00431374
22-18ka	0.00581907
25-21ka	0.00559197
24-20ka	0.00361555
23-19ka	0.0048535
22-18ka	0.00568019
21-17ka	0.00374532
24-20ka	0.00323386
23-19ka	0.00467387
22-18ka	0.00513895
21-17ka	0.00520052
20-16ka	0.00467266
23-19ka	0.00426285
22-18ka	0.00585271
21-17ka	0.00418563
20-16ka	0.00406535
19-15ka	0.00509061
22-18ka	0.00636374
21-17ka	0.00436611
20-16ka	0.00452575
19-15ka	0.00502216
18-14ka	0.00602982
21-17ka	0.00537568
20-16ka	0.00507749
19-15ka	0.00525676
18-14ka	0.00568813
17-13ka	0.00654856
20-16ka	0.00505848
19-15ka	0.00502272
18-14ka	0.00592976
17-13ka	0.00682756
16-12ka	0.00801828
19-15ka	0.00574007
18-14ka	0.00595183
17-13ka	0.0066406
16-12ka	0.00753049
15-11ka	0.00295389
18-14ka	0.00608508
17-13ka	0.00663587
16-12ka	0.00830584
15-11ka	0.00280575
14-10ka	-0.000875674
17-13ka	0.00641217
16-12ka	0.00745455
15-11ka	0.00314415
14-10ka	-0.000782289
13-9ka	-0.000100214
16-12ka	0.00728886
15-11ka	0.00312173
14-10ka	-0.000885566
13-9ka	0.000133803
12-8ka	0.00130325
15-11ka	0.00303208
14-10ka	-0.000943677
13-9ka	0.000178223
12-8ka	0.00167557
11-7ka	-0.0061334
14-10ka	-0.00100219
13-9ka	0.000284279
12-8ka	0.00125475
11-7ka	-0.00604246
10-6ka	-0.00627066
13-9ka	-0.000341094
12-8ka	0.00154972
11-7ka	-0.00616253
10-6ka	-0.00613776
9-5ka	-0.00442906
12-8ka	0.00156423
11-7ka	-0.00680536
10-6ka	-0.00591541
9-5ka	-0.0035534
8-4ka	-0.00423604
11-7ka	-0.00547639
10-6ka	-0.00588169
9-5ka	-0.00390499
8-4ka	-0.00449964
7-3ka	-0.00499928
10-6ka	-0.0049942
9-5ka	-0.0032958
8-4ka	-0.00467535
7-3ka	-0.00519974
6-2ka	-0.00576058
9-5ka	-0.00435949
8-4ka	-0.00415032
7-3ka	-0.00479611
6-2ka	-0.00568743
5-1ka	-0.00487343
8-4ka	-0.00439107
7-3ka	-0.00514065
6-2ka	-0.00549024
5-1ka	-0.00459573
7-3ka	-0.00482469
6-2ka	-0.00576033
5-1ka	-0.00467356
6-2ka	-0.00563879
5-1ka	-0.00480751
5-1ka	-0.00500162
30-26ka	0.00612028
30-26ka	0.00570625
29-25ka	0.00636633
30-26ka	0.00603876
29-25ka	0.00577214
28-24ka	0.00387868
30-26ka	0.00620069
29-25ka	0.00601294
28-24ka	0.00426125
27-23ka	0.00404281
30-26ka	0.00589241
29-25ka	0.0063149
28-24ka	0.00423295
27-23ka	0.00317167
26-22ka	0.00466629
29-25ka	0.00605292
28-24ka	0.00440811
27-23ka	0.00381379
26-22ka	0.00358826
25-21ka	0.00483975
28-24ka	0.00424455
27-23ka	0.00399035
26-22ka	0.00528607
25-21ka	0.00484586
24-20ka	0.00303834
27-23ka	0.0035251
26-22ka	0.00458279
25-21ka	0.00530127
24-20ka	0.0023261
23-19ka	0.00476119
26-22ka	0.00488079
25-21ka	0.00518216
24-20ka	0.00238849
23-19ka	0.00485442
22-18ka	0.00566905
25-21ka	0.00548198
24-20ka	0.00300829
23-19ka	0.00531036
22-18ka	0.00655543
21-17ka	0.00491697
24-20ka	0.00359434
23-19ka	0.00451707
22-18ka	0.00618487
21-17ka	0.00446252
20-16ka	0.0050284
23-19ka	0.00438728
22-18ka	0.00517125
21-17ka	0.00489995
20-16ka	0.00540797
19-15ka	0.00541149
22-18ka	0.00548893
21-17ka	0.00439118
20-16ka	0.00513235
19-15ka	0.00522019
18-14ka	0.00594389
21-17ka	0.00561996
20-16ka	0.00429889
19-15ka	0.00531569
18-14ka	0.00560923
17-13ka	0.00680384
20-16ka	0.0052015
19-15ka	0.00515608
18-14ka	0.00595599
17-13ka	0.00677757
16-12ka	0.00767549
19-15ka	0.00514383
18-14ka	0.00600988
17-13ka	0.00772795
16-12ka	0.0070767
15-11ka	0.00278271
18-14ka	0.0055689
17-13ka	0.00721078
16-12ka	0.00795342
15-11ka	0.00275912
14-10ka	-0.000883377
17-13ka	0.00636727
16-12ka	0.00732439
15-11ka	0.00302185
14-10ka	-0.00102854
13-9ka	-8.95199e-06
16-12ka	0.00812374
15-11ka	0.00294385
14-10ka	-0.000807524
13-9ka	3.72828e-05
12-8ka	0.00156272
15-11ka	0.00313425
14-10ka	-0.000944397
13-9ka	0.000304196
12-8ka	0.00157901
11-7ka	-0.00518583
14-10ka	-0.00113191
13-9ka	0.00019713
12-8ka	0.00143374
11-7ka	-0.00579871
10-6ka	-0.00539393
13-9ka	0.000249725
12-8ka	0.00141394
11-7ka	-0.00606125
10-6ka	-0.00625145
9-5ka	-0.00366918
12-8ka	0.00158681
11-7ka	-0.00578723
10-6ka	-0.00523231
9-5ka	-0.0037581
8-4ka	-0.00367252
11-7ka	-0.00657263
10-6ka	-0.00542666
9-5ka	-0.00368022
8-4ka	-0.00456952
7-3ka	-0.00479784
10-6ka	-0.00458569
9-5ka	-0.00390671
8-4ka	-0.00460314
7-3ka	-0.00466806
6-2ka	-0.0056853
9-5ka	-0.00303156
8-4ka	-0.00439433
7-3ka	-0.00465545
6-2ka	-0.00610951
5-1ka	-0.00483418
8-4ka	-0.00409521
7-3ka	-0.00509358
6-2ka	-0.00596546
5-1ka	-0.00489199
7-3ka	-0.00483144
6-2ka	-0.00609816
5-1ka	-0.00486636
6-2ka	-0.00596198
5-1ka	-0.00473712
5-1ka	-0.00475971
30-26ka	0.00576136
30-26ka	0.00549438
29-25ka	0.00639994
30-26ka	0.00580747
29-25ka	0.00641586
28-24ka	0.00427245
30-26ka	0.00579738
29-25ka	0.00576753
28-24ka	0.00443431
27-23ka	0.00448934
30-26ka	0.00592985
29-25ka	0.00585279
28-24ka	0.00412823
27-23ka	0.00427176
26-22ka	0.00456293
29-25ka	0.00604004
28-24ka	0.00397264
27-23ka	0.00285094
26-22ka	0.00516552
25-21ka	0.00556344
28-24ka	0.00422548
27-23ka	0.00309831
26-22ka	0.00498595
25-21ka	0.00566328
24-20ka	0.00215745
27-23ka	0.00225175
26-22ka	0.00546592
25-21ka	0.00466945
24-20ka	0.00311948
23-19ka	0.00503459
26-22ka	0.0046815
25-21ka	0.00505457
24-20ka	0.00267766
23-19ka	0.00501188
22-18ka	0.00600284
25-21ka	0.00541501
24-20ka	0.00302482
23-19ka	0.00410622
22-18ka	0.00592832
21-17ka	0.00528925
24-20ka	0.00259354
23-19ka	0.00415195
22-18ka	0.00516669
21-17ka	0.00436756
20-16ka	0.00540735
23-19ka	0.00402051
22-18ka	0.00537415
21-17ka	0.00511309
20-16ka	0.0048367
19-15ka	0.00548904
22-18ka	0.00692565
21-17ka	0.00465453
20-16ka	0.00477054
19-15ka	0.00518885
18-14ka	0.0058623
21-17ka	0.00505613
20-16ka	0.00457991
19-15ka	0.0053547
18-14ka	0.00574439
17-13ka	0.00677801
20-16ka	0.00447398
19-15ka	0.00531636
18-14ka	0.00592629
17-13ka	0.00680102
16-12ka	0.00788533
19-15ka	0.00512286
18-14ka	0.00584149
17-13ka	0.00697085
16-12ka	0.00757873
15-11ka	0.00326366
18-14ka	0.00546414
17-13ka	0.00669408
16-12ka	0.00725275
15-11ka	0.00298328
14-10ka	-0.000870123
17-13ka	0.00687983
16-12ka	0.00789875
15-11ka	0.00335518
14-10ka	-0.000743857
13-9ka	0.00017191
16-12ka	0.00767887
15-11ka	0.00309778
14-10ka	-0.000918804
13-9ka	4.11937e-05
12-8ka	0.00147581
15-11ka	0.00271309
14-10ka	-0.000629306
13-9ka	6.85763e-05
12-8ka	0.00157395
11-7ka	-0.00631936
14-10ka	-0.000567253
13-9ka	8.75474e-05
12-8ka	0.00142017
11-7ka	-0.00617448
10-6ka	-0.00551153
13-9ka	-0.000396968
12-8ka	0.00143395
11-7ka	-0.00629279
10-6ka	-0.00565426
9-5ka	-0.00353174
12-8ka	0.00149009
11-7ka	-0.00652215
10-6ka	-0.00522103
9-5ka	-0.00373417
8-4ka	-0.00462026
11-7ka	-0.00569708
10-6ka	-0.00576946
9-5ka	-0.00402023
8-4ka	-0.00445399
7-3ka	-0.00524765
10-6ka	-0.00635243
9-5ka	-0.0033961
8-4ka	-0.00488795
7-3ka	-0.00472221
6-2ka	-0.00541768
9-5ka	-0.00451988
8-4ka	-0.00430285
7-3ka	-0.00460492
6-2ka	-0.00575239
5-1ka	-0.00504262
8-4ka	-0.00448755
7-3ka	-0.00487679
6-2ka	-0.00559787
5-1ka	-0.00491995
7-3ka	-0.00517773
6-2ka	-0.00564915
5-1ka	-0.00455874
6-2ka	-0.00555167
5-1ka	-0.00466306
5-1ka	-0.00484155
30-26ka	0.00531803
30-26ka	0.00595642
29-25ka	0.00597544
30-26ka	0.00599433
29-25ka	0.00647408
28-24ka	0.00432094
30-26ka	0.00608307
29-25ka	0.00623047
28-24ka	0.0043957
27-23ka	0.00254019
30-26ka	0.00592601
29-25ka	0.00556319
28-24ka	0.00456639
27-23ka	0.00408429
26-22ka	0.00422545
29-25ka	0.00610319
28-24ka	0.00390869
27-23ka	0.00448452
26-22ka	0.00598514
25-21ka	0.00546006
28-24ka	0.00391991
27-23ka	0.00317008
26-22ka	0.00456737
25-21ka	0.00529878
24-20ka	0.00207424
27-23ka	0.00388537
26-22ka	0.00512699
25-21ka	0.00579463
24-20ka	0.00303982
23-19ka	0.00427854
26-22ka	0.0047488
25-21ka	0.00511655
24-20ka	0.00323563
23-19ka	0.00437387
22-18ka	0.0053285
25-21ka	0.00525869
24-20ka	0.0032874
23-19ka	0.00426019
22-18ka	0.00648361
21-17ka	0.0047361
24-20ka	0.00249522
23-19ka	0.00449786
22-18ka	0.00632185
21-17ka	0.00492478
20-16ka	0.00502759
22-18ka	0.00550724
21-17ka	0.00437272
20-16ka	0.00439296
19-15ka	0.00527692
18-14ka	0.00573212
21-17ka	0.00614193
20-16ka	0.00467512
19-15ka	0.0055093
18-14ka	0.0055852
17-13ka	0.0067534
20-16ka	0.00381443
19-15ka	0.00550582
18-14ka	0.00563938
17-13ka	0.00700008
16-12ka	0.00720172
19-15ka	0.00547034
18-14ka	0.00610242
17-13ka	0.00617644
16-12ka	0.00805681
15-11ka	0.00321244
18-14ka	0.00580291
17-13ka	0.00618141
16-12ka	0.00729058
15-11ka	0.0028455
14-10ka	-0.000906814
17-13ka	0.00709048
16-12ka	0.00828976
15-11ka	0.00267629
14-10ka	-0.00104735
13-9ka	0.000373387
16-12ka	0.00789269
15-11ka	0.00301272
14-10ka	-0.000943469
13-9ka	0.000181356
12-8ka	0.00194957
15-11ka	0.0036149
14-10ka	-0.00103512
13-9ka	4.85837e-05
12-8ka	0.00136611
11-7ka	-0.00594549
14-10ka	-0.000955208
13-9ka	-0.000402446
12-8ka	0.00128722
11-7ka	-0.00583707
10-6ka	-0.00581928
13-9ka	-0.000219373
12-8ka	0.00170494
11-7ka	-0.00757957
10-6ka	-0.00539907
9-5ka	-0.00375359
12-8ka	0.00149338
11-7ka	-0.00530524
10-6ka	-0.00525797
9-5ka	-0.00383502
8-4ka	-0.0047504
11-7ka	-0.00599686
10-6ka	-0.0057985
9-5ka	-0.00343799
8-4ka	-0.00417309
7-3ka	-0.00498901
10-6ka	-0.00557169
9-5ka	-0.00245277
8-4ka	-0.00472654
7-3ka	-0.00466991
6-2ka	-0.00593684
9-5ka	-0.0037996
8-4ka	-0.00458274
7-3ka	-0.00487112
6-2ka	-0.00584011
5-1ka	-0.00484878
8-4ka	-0.00473879
7-3ka	-0.00472584
6-2ka	-0.00564512
5-1ka	-0.00499863
7-3ka	-0.00517885
6-2ka	-0.00561483
5-1ka	-0.00482147
6-2ka	-0.00624317
5-1ka	-0.00469391
5-1ka	-0.00487111
30-26ka	0.00588424
30-26ka	0.00606116
29-25ka	0.00613702
30-26ka	0.00582095
29-25ka	0.00589437
28-24ka	0.00439581
30-26ka	0.00571266
29-25ka	0.00617101
28-24ka	0.00394297
27-23ka	0.00290958
30-26ka	0.00546622
29-25ka	0.00655518
28-24ka	0.00445168
27-23ka	0.00461192
26-22ka	0.00472481
29-25ka	0.00558954
28-24ka	0.00435613
27-23ka	0.00344438
26-22ka	0.00533767
25-21ka	0.0046991
28-24ka	0.00428659
27-23ka	0.00403413
26-22ka	0.00575571
25-21ka	0.00522212
24-20ka	0.00272668
27-23ka	0.00284496
26-22ka	0.004689
25-21ka	0.00495332
24-20ka	0.00226665
23-19ka	0.00531161
26-22ka	0.00534125
25-21ka	0.00528235
24-20ka	0.00285209
23-19ka	0.00410685
22-18ka	0.00531711
25-21ka	0.0046933
24-20ka	0.00341688
23-19ka	0.00501006
22-18ka	0.00544573
21-17ka	0.00585716
24-20ka	0.00274164
23-19ka	0.00465191
22-18ka	0.00602822
21-17ka	0.00472202
20-16ka	0.00453938
23-19ka	0.00470623
22-18ka	0.00578352
21-17ka	0.0051149
20-16ka	0.00467433
19-15ka	0.00478685
22-18ka	0.00638994
21-17ka	0.00544146
20-16ka	0.00481357
19-15ka	0.00517974
18-14ka	0.00576604
21-17ka	0.00505942
20-16ka	0.00538567
19-15ka	0.00517112
18-14ka	0.00559021
17-13ka	0.0067979
20-16ka	0.00484514
19-15ka	0.00532967
18-14ka	0.00557167
17-13ka	0.00656192
16-12ka	0.00839543
19-15ka	0.00485901
18-14ka	0.0058072
17-13ka	0.00662705
16-12ka	0.00811753
15-11ka	0.00305945
18-14ka	0.00597957
17-13ka	0.00599526
16-12ka	0.00779902
15-11ka	0.00314087
14-10ka	-0.00103135
17-13ka	0.00663503
16-12ka	0.00715587
15-11ka	0.00336066
14-10ka	-0.000963829
13-9ka	-2.80256e-05
16-12ka	0.00825422
15-11ka	0.00383019
14-10ka	-0.000805851
13-9ka	-8.53212e-05
12-8ka	0.00166117
15-11ka	0.0033908
14-10ka	-0.000711843
13-9ka	-0.000137628
12-8ka	0.00143641
11-7ka	-0.00656222
14-10ka	-0.000896608
13-9ka	-3.25983e-05
12-8ka	0.0014799
11-7ka	-0.0061517
10-6ka	-0.00634914
13-9ka	-0.000234608
12-8ka	0.0014661
11-7ka	-0.0055292
10-6ka	-0.00581193
9-5ka	-0.0034811
12-8ka	0.00149435
11-7ka	-0.00579619
10-6ka	-0.00541934
9-5ka	-0.00440486
8-4ka	-0.00372905
11-7ka	-0.00543816
10-6ka	-0.0060078
9-5ka	-0.00307101
8-4ka	-0.0042307
7-3ka	-0.00490519
10-6ka	-0.00503039
9-5ka	-0.00387547
8-4ka	-0.00434818
7-3ka	-0.00514624
6-2ka	-0.00601845
9-5ka	-0.00327778
8-4ka	-0.00410504
7-3ka	-0.00477508
6-2ka	-0.00607122
5-1ka	-0.00488051
8-4ka	-0.00466698
7-3ka	-0.0046636
6-2ka	-0.00553871
5-1ka	-0.00469581
7-3ka	-0.00492352
6-2ka	-0.00576183
5-1ka	-0.00486351
6-2ka	-0.00554959
5-1ka	-0.00477578
5-1ka	-0.00481312
30-26ka	0.0060743
30-26ka	0.00557051
29-25ka	0.00588487
30-26ka	0.00590075
29-25ka	0.00578543
28-24ka	0.003474
30-26ka	0.00566676
29-25ka	0.00598803
28-24ka	0.00439511
27-23ka	0.00337299
30-26ka	0.00591828
29-25ka	0.00548339
28-24ka	0.00405217
27-23ka	0.00266148
26-22ka	0.0049585
29-25ka	0.0059657
28-24ka	0.004198
27-23ka	0.00313499
26-22ka	0.00429813
25-21ka	0.00456677
28-24ka	0.0035132
27-23ka	0.0027526
26-22ka	0.00463234
25-21ka	0.0052595
24-20ka	0.00275691
27-23ka	0.00345387
26-22ka	0.00488659
25-21ka	0.00548643
24-20ka	0.00342452
23-19ka	0.00478359
26-22ka	0.00455431
25-21ka	0.00534661
24-20ka	0.00260434
23-19ka	0.00485055
22-18ka	0.00526563
25-21ka	0.00516471
24-20ka	0.00319115
23-19ka	0.00469138
22-18ka	0.0055106
21-17ka	0.00434425
24-20ka	0.00295399
23-19ka	0.00437899
22-18ka	0.00605776
21-17ka	0.00492929
20-16ka	0.00497049
23-19ka	0.00461408
22-18ka	0.00532092
21-17ka	0.00510602
20-16ka	0.00457781
19-15ka	0.00528003
22-18ka	0.0059472
21-17ka	0.00548022
20-16ka	0.00391865
19-15ka	0.00518062
18-14ka	0.00622008
21-17ka	0.00624099
20-16ka	0.00456937
19-15ka	0.00549155
18-14ka	0.00575507
17-13ka	0.00717202
20-16ka	0.00509116
19-15ka	0.00522573
18-14ka	0.00564745
17-13ka	0.00681888
16-12ka	0.00766744
19-15ka	0.004378
18-14ka	0.0061428
17-13ka	0.00684394
16-12ka	0.00793182
15-11ka	0.00338949
18-14ka	0.00590477
17-13ka	0.00648679
16-12ka	0.00798115
15-11ka	0.00303589
14-10ka	-0.000991345
17-13ka	0.00685393
16-12ka	0.00754944
15-11ka	0.00369207
14-10ka	-0.000938568
13-9ka	-0.000489326
16-12ka	0.00699072
15-11ka	0.00310929
14-10ka	-0.00103668
13-9ka	8.64958e-06
12-8ka	0.00154682
15-11ka	0.0032005
14-10ka	-0.00121391
13-9ka	-5.4016e-05
12-8ka	0.00110597
11-7ka	-0.00480499
14-10ka	-0.00105138
13-9ka	-0.000124602
12-8ka	0.00148588
11-7ka	-0.00613841
10-6ka	-0.00565737
13-9ka	7.32429e-05
12-8ka	0.00126848
11-7ka	-0.00597575
10-6ka	-0.00619234
9-5ka	-0.00382145
12-8ka	0.00117732
11-7ka	-0.00602679
10-6ka	-0.0056627
9-5ka	-0.00383941
8-4ka	-0.00434215
11-7ka	-0.00740112
10-6ka	-0.00593869
9-5ka	-0.0045388
8-4ka	-0.00472521
7-3ka	-0.00488401
10-6ka	-0.00559984
9-5ka	-0.00466641
8-4ka	-0.00443941
7-3ka	-0.00469187
6-2ka	-0.00590543
9-5ka	-0.00385362
8-4ka	-0.00419214
7-3ka	-0.00512113
6-2ka	-0.00586504
5-1ka	-0.00439122
8-4ka	-0.00392829
7-3ka	-0.00534555
6-2ka	-0.00575461
5-1ka	-0.00496337
7-3ka	-0.00487197
6-2ka	-0.00578406
5-1ka	-0.00467516
6-2ka	-0.00582375
5-1ka	-0.00470742
5-1ka	-0.00469011
30-26ka	0.00592892
30-26ka	0.00583946
29-25ka	0.00596545
30-26ka	0.00543495
29-25ka	0.00607743
28-24ka	0.00422542
30-26ka	0.0057598
29-25ka	0.00588592
28-24ka	0.00456742
27-23ka	0.00355204
30-26ka	0.00589964
29-25ka	0.00590316
28-24ka	0.00407224
27-23ka	0.00368099
26-22ka	0.00495131
29-25ka	0.00582408
28-24ka	0.0040396
27-23ka	0.00391503
26-22ka	0.0053825
25-21ka	0.00539802
28-24ka	0.00403313
27-23ka	0.00370469
26-22ka	0.00442626
25-21ka	0.0051742
24-20ka	0.00256372
27-23ka	0.0034824
26-22ka	0.00482024
25-21ka	0.00541765
24-20ka	0.00281131
23-19ka	0.0042075
26-22ka	0.00468543
25-21ka	0.00548275
24-20ka	0.00278987
23-19ka	0.0040646
22-18ka	0.00660022
25-21ka	0.00464389
24-20ka	0.00235811
23-19ka	0.00383114
22-18ka	0.005511
21-17ka	0.0039797
24-20ka	0.00210136
23-19ka	0.00501931
22-18ka	0.00575008
21-17ka	0.0050248
20-16ka	0.00496423
23-19ka	0.00402724
22-18ka	0.00607502
21-17ka	0.00430126
20-16ka	0.00465468
19-15ka	0.00529077
22-18ka	0.0061019
21-17ka	0.00462748
20-16ka	0.00480684
19-15ka	0.00509516
18-14ka	0.00568704
21-17ka	0.00478043
20-16ka	0.00543395
19-15ka	0.00474202
18-14ka	0.00573065
17-13ka	0.00720634
20-16ka	0.00516842
19-15ka	0.0047766
18-14ka	0.00589759
17-13ka	0.00685553
16-12ka	0.00800984
19-15ka	0.00553354
18-14ka	0.00568914
17-13ka	0.00599338
16-12ka	0.00798081
15-11ka	0.00326703
18-14ka	0.00596612
17-13ka	0.00702003
16-12ka	0.00754103
15-11ka	0.00292373
14-10ka	-0.00085523
17-13ka	0.00779097
16-12ka	0.00755279
15-11ka	0.00309148
14-10ka	-0.000730332
13-9ka	0.000355796
16-12ka	0.00741649
15-11ka	0.00298637
14-10ka	-0.000930119
13-9ka	0.000112568
12-8ka	0.00133572
15-11ka	0.00272362
14-10ka	-0.000838578
13-9ka	-0.000185325
12-8ka	0.00178772
11-7ka	-0.00606917
14-10ka	-0.00125613
13-9ka	-0.000118015
12-8ka	0.00121232
11-7ka	-0.00613414
10-6ka	-0.00511449
13-9ka	0.000302719
12-8ka	0.00128046
11-7ka	-0.00688783
10-6ka	-0.00586053
9-5ka	-0.00436929
12-8ka	0.0016387
11-7ka	-0.00525484
10-6ka	-0.00527647
9-5ka	-0.00368456
8-4ka	-0.00487169
11-7ka	-0.00602078
10-6ka	-0.0057384
9-5ka	-0.00371033
8-4ka	-0.00306972
7-3ka	-0.00487299
10-6ka	-0.00571237
9-5ka	-0.00398857
8-4ka	-0.00476901
7-3ka	-0.0049876
6-2ka	-0.00586434
9-5ka	-0.00425016
8-4ka	-0.0044624
7-3ka	-0.00437585
6-2ka	-0.00571367
5-1ka	-0.00499168
8-4ka	-0.00451285
7-3ka	-0.00539785
6-2ka	-0.00558651
5-1ka	-0.00470674
7-3ka	-0.0048883
6-2ka	-0.00576106
5-1ka	-0.00473843
6-2ka	-0.00602963
5-1ka	-0.00477241
5-1ka	-0.00481942
30-26ka	0.00568143
30-26ka	0.00607269
29-25ka	0.00580088
30-26ka	0.00555551
29-25ka	0.00609813
28-24ka	0.00394427
30-26ka	0.00591525
29-25ka	0.00615313
28-24ka	0.00379534
27-23ka	0.00393512
30-26ka	0.00621123
29-25ka	0.00593162
28-24ka	0.00430274
27-23ka	0.00339971
26-22ka	0.00515696
29-25ka	0.00623673
28-24ka	0.00397257
27-23ka	0.00402092
26-22ka	0.0043484
25-21ka	0.00548227
28-24ka	0.00387807
27-23ka	0.00352787
26-22ka	0.00509242
25-21ka	0.00496392
24-20ka	0.00264736
27-23ka	0.00366335
26-22ka	0.00484281
25-21ka	0.00480253
24-20ka	0.00357262
23-19ka	0.00422118
26-22ka	0.00419253
25-21ka	0.00517332
24-20ka	0.00250107
23-19ka	0.00435579
22-18ka	0.00541511
25-21ka	0.00559973
24-20ka	0.00243118
23-19ka	0.00468545
22-18ka	0.00559401
21-17ka	0.00514101
24-20ka	0.00330012
23-19ka	0.0040229
22-18ka	0.00595412
21-17ka	0.00416559
20-16ka	0.00490112
23-19ka	0.00442998
22-18ka	0.00696267
21-17ka	0.00457648
20-16ka	0.0053412
19-15ka	0.00487219
22-18ka	0.00597512
21-17ka	0.0054163
20-16ka	0.00537694
19-15ka	0.005249
18-14ka	0.00596075
21-17ka	0.00556485
20-16ka	0.00503066
19-15ka	0.00528416
18-14ka	0.00612327
17-13ka	0.00691767
20-16ka	0.00559468
19-15ka	0.0050163
18-14ka	0.0059788
17-13ka	0.00665632
16-12ka	0.00810099
19-15ka	0.00478579
18-14ka	0.00566231
17-13ka	0.00701725
16-12ka	0.00804211
15-11ka	0.0033734
18-14ka	0.00528744
17-13ka	0.00739988
16-12ka	0.00730767
15-11ka	0.00333951
14-10ka	-0.00109305
17-13ka	0.00683856
16-12ka	0.00790444
15-11ka	0.00326825
14-10ka	-0.00125626
13-9ka	0.000133407
16-12ka	0.00810761
15-11ka	0.00329534
14-10ka	-0.00112215
13-9ka	5.88567e-05
12-8ka	0.00127035
15-11ka	0.00290705
14-10ka	-0.00117259
13-9ka	3.81693e-05
12-8ka	0.00140435
11-7ka	-0.00541444
14-10ka	-0.000705807
13-9ka	-6.76599e-05
12-8ka	0.00137267
11-7ka	-0.00569109
10-6ka	-0.00576605
13-9ka	0.000164603
12-8ka	0.00135995
11-7ka	-0.00622084
10-6ka	-0.00555947
9-5ka	-0.00323529
12-8ka	0.0015246
11-7ka	-0.00540766
10-6ka	-0.00533352
9-5ka	-0.00380231
8-4ka	-0.00425202
11-7ka	-0.00570504
10-6ka	-0.00592097
9-5ka	-0.00325519
8-4ka	-0.00479767
7-3ka	-0.0049952
10-6ka	-0.00506989
9-5ka	-0.0045576
8-4ka	-0.00412259
7-3ka	-0.00522357
6-2ka	-0.00622869
9-5ka	-0.00351464
8-4ka	-0.00418529
7-3ka	-0.00504334
6-2ka	-0.00587499
5-1ka	-0.00498016
8-4ka	-0.00492517
7-3ka	-0.00474609
6-2ka	-0.00567662
5-1ka	-0.00462229
7-3ka	-0.0048473
6-2ka	-0.00622486
5-1ka	-0.004858
6-2ka	-0.00582792
5-1ka	-0.00485045
5-1ka	-0.00487689
30-26ka	0.00549832
30-26ka	0.00585784
29-25ka	0.00638412
30-26ka	0.00583173
29-25ka	0.00603064
28-24ka	0.00455085
30-26ka	0.00586982
29-25ka	0.0061251
28-24ka	0.00387457
27-23ka	0.00285484
30-26ka	0.00595974
29-25ka	0.00602994
28-24ka	0.00417959
27-23ka	0.00378436
26-22ka	0.00488184
29-25ka	0.00611583
28-24ka	0.00417498
27-23ka	0.00353095
26-22ka	0.00473537
25-21ka	0.00520386
28-24ka	0.00409324
27-23ka	0.00295834
26-22ka	0.0053557
25-21ka	0.00442373
24-20ka	0.00263891
27-23ka	0.00282137
26-22ka	0.0047996
25-21ka	0.00542392
24-20ka	0.00297137
23-19ka	0.0048206
26-22ka	0.005206
25-21ka	0.00556864
24-20ka	0.00307011
23-19ka	0.00437399
22-18ka	0.00614582
25-21ka	0.0053365
24-20ka	0.00315305
23-19ka	0.00456805
22-18ka	0.00561323
21-17ka	0.00435329
24-20ka	0.00295971
23-19ka	0.00415923
22-18ka	0.00565677
21-17ka	0.00516688
20-16ka	0.00518146
22-18ka	0.00590328
21-17ka	0.00543489
20-16ka	0.00477632
19-15ka	0.00524688
18-14ka	0.00545935
21-17ka	0.00463124
20-16ka	0.00482842
19-15ka	0.00542599
18-14ka	0.00577287
17-13ka	0.0067454
20-16ka	0.00498628
19-15ka	0.00509771
18-14ka	0.00627754
17-13ka	0.00646753
16-12ka	0.00793107
19-15ka	0.00575069
18-14ka	0.00559337
17-13ka	0.00674451
16-12ka	0.00736969
15-11ka	0.00373968
18-14ka	0.00546708
17-13ka	0.00718459
16-12ka	0.0076867
15-11ka	0.00293766
14-10ka	-0.000900609
17-13ka	0.00639106
16-12ka	0.00797699
15-11ka	0.00347429
14-10ka	-0.00110551
13-9ka	0.000310958
16-12ka	0.00759722
15-11ka	0.00328496
14-10ka	-0.000886759
13-9ka	0.000103446
12-8ka	0.00132404
15-11ka	0.00312096
14-10ka	-0.00104495
13-9ka	8.75219e-05
12-8ka	0.00135412
11-7ka	-0.00591356
14-10ka	-0.000972867
13-9ka	3.50299e-05
12-8ka	0.00160034
11-7ka	-0.00527948
10-6ka	-0.00574677
13-9ka	0.000164938
12-8ka	0.00134234
11-7ka	-0.00575693
10-6ka	-0.00636926
9-5ka	-0.00402642
12-8ka	0.00149118
11-7ka	-0.00580888
10-6ka	-0.00578513
9-5ka	-0.00347835
8-4ka	-0.00477428
11-7ka	-0.00646137
10-6ka	-0.00548182
9-5ka	-0.00341638
8-4ka	-0.00392208
7-3ka	-0.00431335
10-6ka	-0.00527416
9-5ka	-0.0038409
8-4ka	-0.00463647
7-3ka	-0.00519421
6-2ka	-0.0056293
9-5ka	-0.0034836
8-4ka	-0.00404983
7-3ka	-0.00487267
6-2ka	-0.00606108
5-1ka	-0.00501955
8-4ka	-0.00409643
7-3ka	-0.00482695
6-2ka	-0.00535755
5-1ka	-0.00479132
7-3ka	-0.00450011
6-2ka	-0.00548778
5-1ka	-0.00492405
6-2ka	-0.00555898
5-1ka	-0.00469483
5-1ka	-0.0050572
30-26ka	0.00591446
30-26ka	0.00590037
29-25ka	0.00599518
30-26ka	0.00568992
29-25ka	0.00600117
28-24ka	0.00379885
30-26ka	0.00578328
29-25ka	0.00594302
28-24ka	0.00417591
27-23ka	0.00330496
30-26ka	0.0058113
29-25ka	0.00614151
28-24ka	0.00448143
27-23ka	0.00298231
26-22ka	0.0044698
29-25ka	0.00599745
28-24ka	0.00422252
27-23ka	0.00352429
26-22ka	0.00545377
25-21ka	0.00551702
28-24ka	0.00423616
27-23ka	0.00376134
26-22ka	0.00545935
25-21ka	0.00497688
24-20ka	0.00197184
27-23ka	0.00354092
26-22ka	0.0050078
25-21ka	0.00524904
24-20ka	0.00332114
23-19ka	0.00442436
26-22ka	0.00498427
25-21ka	0.00561114
24-20ka	0.00257064
23-19ka	0.00408077
22-18ka	0.00556415
25-21ka	0.00542845
24-20ka	0.00248604
23-19ka	0.00502166
22-18ka	0.00638232
21-17ka	0.00602375
24-20ka	0.0031127
23-19ka	0.00439853
22-18ka	0.00569321
21-17ka	0.0045071
20-16ka	0.0045452
22-18ka	0.00607111
21-17ka	0.00564558
20-16ka	0.00485841
19-15ka	0.00517038
18-14ka	0.00646887
21-17ka	0.00552344
20-16ka	0.00445189
19-15ka	0.00475726
18-14ka	0.00554431
17-13ka	0.00667638
20-16ka	0.00533983
19-15ka	0.00483675
18-14ka	0.00600047
17-13ka	0.00676348
16-12ka	0.00741135
19-15ka	0.00527323
18-14ka	0.00633779
17-13ka	0.00686886
16-12ka	0.00798067
15-11ka	0.00308488
18-14ka	0.0056952
17-13ka	0.00679202
16-12ka	0.00834048
15-11ka	0.00310318
14-10ka	-0.00112996
17-13ka	0.00619538
16-12ka	0.00775166
15-11ka	0.00259734
14-10ka	-0.000428324
13-9ka	7.76271e-05
16-12ka	0.0076771
15-11ka	0.00311991
14-10ka	-0.00103621
13-9ka	0.00025808
12-8ka	0.00166503
15-11ka	0.00319162
14-10ka	-0.00116865
13-9ka	0.000223895
12-8ka	0.00162492
11-7ka	-0.00549852
14-10ka	-0.000934673
13-9ka	-0.000298407
12-8ka	0.0017305
11-7ka	-0.00541229
10-6ka	-0.00568664
13-9ka	0.000203463
12-8ka	0.00144682
11-7ka	-0.00573363
10-6ka	-0.00560926
9-5ka	-0.00431807
12-8ka	0.0015022
11-7ka	-0.00603542
10-6ka	-0.00561843
9-5ka	-0.00317881
8-4ka	-0.00445951
11-7ka	-0.00623368
10-6ka	-0.00576469
9-5ka	-0.00419457
8-4ka	-0.00481046
7-3ka	-0.00524222
10-6ka	-0.00566178
9-5ka	-0.003881
8-4ka	-0.00377049
7-3ka	-0.00470314
6-2ka	-0.00614011
9-5ka	-0.00382324
8-4ka	-0.00426933
7-3ka	-0.00459155
6-2ka	-0.00598595
5-1ka	-0.00493468
8-4ka	-0.00461474
7-3ka	-0.005286
6-2ka	-0.00575945
5-1ka	-0.00474997
7-3ka	-0.00520548
6-2ka	-0.00593348
5-1ka	-0.004986
6-2ka	-0.00589905
5-1ka	-0.00475302
5-1ka	-0.00489305
30-26ka	0.00575621
30-26ka	0.00561031
29-25ka	0.00567456
30-26ka	0.00584576
29-25ka	0.00578299
28-24ka	0.00510579
30-26ka	0.00601331
29-25ka	0.00621345
28-24ka	0.00355548
27-23ka	0.00387239
30-26ka	0.00590356
29-25ka	0.00555754
28-24ka	0.00416655
27-23ka	0.00310305
26-22ka	0.00572487
29-25ka	0.00619567
28-24ka	0.0047932
27-23ka	0.00389955
26-22ka	0.00538387
25-21ka	0.00530223
28-24ka	0.00416904
27-23ka	0.00313689
26-22ka	0.00520915
25-21ka	0.0054046
24-20ka	0.00301066
27-23ka	0.00376788
26-22ka	0.0049873
25-21ka	0.00506248
24-20ka	0.00229198
23-19ka	0.00464039
26-22ka	0.00477203
25-21ka	0.0049547
24-20ka	0.00302483
23-19ka	0.00418158
22-18ka	0.00635207
25-21ka	0.00543244
24-20ka	0.00230182
23-19ka	0.00502706
22-18ka	0.00636638
21-17ka	0.00495155
24-20ka	0.00221114
23-19ka	0.00460192
22-18ka	0.00605017
21-17ka	0.00524577
20-16ka	0.00574019
23-19ka	0.00410062
22-18ka	0.006183
21-17ka	0.00518623
20-16ka	0.00490115
19-15ka	0.00488037
22-18ka	0.00580733
21-17ka	0.00481816
20-16ka	0.00499593
19-15ka	0.00543257
18-14ka	0.00617508
21-17ka	0.0053563
20-16ka	0.00499051
19-15ka	0.00523288
18-14ka	0.00577773
17-13ka	0.00701591
20-16ka	0.00553973
19-15ka	0.00523513
18-14ka	0.00595227
17-13ka	0.00710453
16-12ka	0.0080475
19-15ka	0.00528383
18-14ka	0.00547696
17-13ka	0.00731845
16-12ka	0.00804535
15-11ka	0.00331432
18-14ka	0.00628878
17-13ka	0.00690302
16-12ka	0.00772607
15-11ka	0.0030281
14-10ka	-0.000826265
17-13ka	0.00677804
16-12ka	0.00754667
15-11ka	0.00300054
14-10ka	-0.00101523
13-9ka	-0.000126411
16-12ka	0.00755338
15-11ka	0.00330298
14-10ka	-0.000961592
13-9ka	-0.000208694
12-8ka	0.00154176
15-11ka	0.00342548
14-10ka	-0.000492138
13-9ka	0.000210936
12-8ka	0.00150198
11-7ka	-0.00577585
14-10ka	-0.00106763
13-9ka	0.000214859
12-8ka	0.00168019
11-7ka	-0.00630746
10-6ka	-0.00559449
13-9ka	-2.77686e-05
12-8ka	0.00155165
11-7ka	-0.00616229
10-6ka	-0.00594796
9-5ka	-0.00450362
12-8ka	0.00147825
11-7ka	-0.00626318
10-6ka	-0.00528583
9-5ka	-0.00480972
8-4ka	-0.00437245
11-7ka	-0.00638524
10-6ka	-0.00553921
9-5ka	-0.00384871
8-4ka	-0.00455226
7-3ka	-0.00478781
10-6ka	-0.00543843
9-5ka	-0.00458001
8-4ka	-0.00400175
7-3ka	-0.00464038
6-2ka	-0.005667
9-5ka	-0.00332325
8-4ka	-0.00389884
7-3ka	-0.00460162
6-2ka	-0.00596006
5-1ka	-0.00462268
8-4ka	-0.00448132
7-3ka	-0.00462114
6-2ka	-0.00548608
5-1ka	-0.00475657
7-3ka	-0.00552233
6-2ka	-0.00565036
5-1ka	-0.0048776
6-2ka	-0.00573334
5-1ka	-0.0047353
5-1ka	-0.00492803
30-26ka	0.00564081
30-26ka	0.00571217
29-25ka	0.00622297
30-26ka	0.0059047
29-25ka	0.0065037
28-24ka	0.00411066
30-26ka	0.0059326
29-25ka	0.00661749
28-24ka	0.00415591
27-23ka	0.00323426
30-26ka	0.0055744
29-25ka	0.0060656
28-24ka	0.00399821
27-23ka	0.00328206
26-22ka	0.0053265
29-25ka	0.00613017
28-24ka	0.00436451
27-23ka	0.00444828
26-22ka	0.00492516
25-21ka	0.00487153
28-24ka	0.00427523
27-23ka	0.0036414
26-22ka	0.00513595
25-21ka	0.00577629
24-20ka	0.00284973
27-23ka	0.0039709
26-22ka	0.00415189
25-21ka	0.00583837
24-20ka	0.00253698
23-19ka	0.00438083
26-22ka	0.00428498
25-21ka	0.00555882
24-20ka	0.00293955
23-19ka	0.00475159
22-18ka	0.00572653
25-21ka	0.00530215
24-20ka	0.00227688
23-19ka	0.00418897
22-18ka	0.00541707
21-17ka	0.00491832
24-20ka	0.00321727
23-19ka	0.00418346
22-18ka	0.00663624
21-17ka	0.00467716
20-16ka	0.00510927
22-18ka	0.00556896
21-17ka	0.00613643
20-16ka	0.00480137
19-15ka	0.0048477
18-14ka	0.0059095
21-17ka	0.00530647
20-16ka	0.00437455
19-15ka	0.00504386
18-14ka	0.00579862
17-13ka	0.0066659
20-16ka	0.00536928
19-15ka	0.00491986
18-14ka	0.00565075
17-13ka	0.0064989
16-12ka	0.00813318
19-15ka	0.0052607
18-14ka	0.00576408
17-13ka	0.00709617
16-12ka	0.00799464
15-11ka	0.0039541
18-14ka	0.00554799
17-13ka	0.00666726
16-12ka	0.00774191
15-11ka	0.0020446
14-10ka	-0.000296218
17-13ka	0.00708561
16-12ka	0.00801442
15-11ka	0.00292989
14-10ka	-0.000887647
13-9ka	-8.91339e-06
16-12ka	0.0072967
15-11ka	0.00368855
14-10ka	-0.00136184
13-9ka	0.000263183
12-8ka	0.00149951
15-11ka	0.00281989
14-10ka	-0.000894872
13-9ka	0.000356422
12-8ka	0.00142876
11-7ka	-0.00588396
14-10ka	-0.000924259
13-9ka	-0.000258244
12-8ka	0.00149004
11-7ka	-0.0065066
10-6ka	-0.00480949
13-9ka	5.80382e-05
12-8ka	0.00134756
11-7ka	-0.00627713
10-6ka	-0.00624339
9-5ka	-0.00353148
12-8ka	0.00155571
11-7ka	-0.00616135
10-6ka	-0.00531289
9-5ka	-0.00360709
8-4ka	-0.00462273
11-7ka	-0.00527867
10-6ka	-0.00485162
9-5ka	-0.00505601
8-4ka	-0.00422297
7-3ka	-0.00471629
10-6ka	-0.00656476
9-5ka	-0.00413828
8-4ka	-0.00441844
7-3ka	-0.00519769
6-2ka	-0.00577486
9-5ka	-0.00316609
8-4ka	-0.00469051
7-3ka	-0.00555153
6-2ka	-0.00551797
5-1ka	-0.0048291
8-4ka	-0.00377473
7-3ka	-0.00457685
6-2ka	-0.00554925
5-1ka	-0.00481057
7-3ka	-0.00470781
6-2ka	-0.00554147
5-1ka	-0.0045749
6-2ka	-0.00592887
5-1ka	-0.00494006
5-1ka	-0.00481487
30-26ka	0.00561409
30-26ka	0.00581604
29-25ka	0.00620263
30-26ka	0.00548021
29-25ka	0.00640638
28-24ka	0.0041991
30-26ka	0.00591178
29-25ka	0.00596502
28-24ka	0.00420444
27-23ka	0.00300188
30-26ka	0.00578498
29-25ka	0.0053433
28-24ka	0.00359629
27-23ka	0.00342575
26-22ka	0.0046663
29-25ka	0.00664028
28-24ka	0.00432207
27-23ka	0.00353505
26-22ka	0.00444567
25-21ka	0.00527571
28-24ka	0.00422108
27-23ka	0.00267347
26-22ka	0.00502106
25-21ka	0.00535088
24-20ka	0.00318596
27-23ka	0.00345514
26-22ka	0.00508667
25-21ka	0.00524301
24-20ka	0.00256453
23-19ka	0.00472042
26-22ka	0.00476035
25-21ka	0.00550557
24-20ka	0.00240229
23-19ka	0.00407863
22-18ka	0.00484581
25-21ka	0.0049748
24-20ka	0.00286727
23-19ka	0.00440193
22-18ka	0.00639838
21-17ka	0.00436821
24-20ka	0.00275559
23-19ka	0.00462868
22-18ka	0.00590723
21-17ka	0.00465622
20-16ka	0.00504243
23-19ka	0.00469935
22-18ka	0.00599322
21-17ka	0.00449918
20-16ka	0.00448026
19-15ka	0.00507348
22-18ka	0.00603966
21-17ka	0.00536468
20-16ka	0.00481757
19-15ka	0.00510227
18-14ka	0.00561759
21-17ka	0.00436262
20-16ka	0.00541722
19-15ka	0.00551005
18-14ka	0.00610719
17-13ka	0.00682435
20-16ka	0.00501354
19-15ka	0.00456258
18-14ka	0.00596855
17-13ka	0.00738985
16-12ka	0.00772036
19-15ka	0.00502396
18-14ka	0.00579823
17-13ka	0.00721841
16-12ka	0.00754849
15-11ka	0.00312028
18-14ka	0.00550937
17-13ka	0.00640574
16-12ka	0.00852128
15-11ka	0.00303217
14-10ka	-0.000979833
17-13ka	0.00636951
16-12ka	0.00776271
15-11ka	0.00292252
14-10ka	-0.000946235
13-9ka	-3.81348e-05
16-12ka	0.00748997
15-11ka	0.00295996
14-10ka	-0.000740121
13-9ka	7.45701e-05
12-8ka	0.00147313
15-11ka	0.00349978
14-10ka	-0.00113535
13-9ka	3.07747e-05
12-8ka	0.00175632
11-7ka	-0.00691642
14-10ka	-0.000710111
13-9ka	-0.000128483
12-8ka	0.0015878
11-7ka	-0.00524726
10-6ka	-0.00609125
13-9ka	0.000103464
12-8ka	0.00136844
11-7ka	-0.00514281
10-6ka	-0.00583278
9-5ka	-0.00345236
12-8ka	0.00150904
11-7ka	-0.00543292
10-6ka	-0.00537495
9-5ka	-0.00448653
8-4ka	-0.00370763
11-7ka	-0.00590803
10-6ka	-0.00585147
9-5ka	-0.00390933
8-4ka	-0.0047862
7-3ka	-0.00492981
10-6ka	-0.00584042
9-5ka	-0.00405551
8-4ka	-0.00432997
7-3ka	-0.00501319
6-2ka	-0.00611577
9-5ka	-0.00385451
8-4ka	-0.0044588
7-3ka	-0.00476594
6-2ka	-0.00575237
5-1ka	-0.0047867
8-4ka	-0.00422044
7-3ka	-0.00466931
6-2ka	-0.00529357
5-1ka	-0.00483753
7-3ka	-0.00499761
6-2ka	-0.00571183
5-1ka	-0.0050971
6-2ka	-0.00569733
5-1ka	-0.00503205
5-1ka	-0.00463374
30-26ka	0.00584904
30-26ka	0.00571052
29-25ka	0.00593451
30-26ka	0.00586216
29-25ka	0.00616689
28-24ka	0.00444742
30-26ka	0.00633214
29-25ka	0.0061086
28-24ka	0.00377982
27-23ka	0.00223258
30-26ka	0.0055892
29-25ka	0.00577567
28-24ka	0.00411663
27-23ka	0.00386541
26-22ka	0.00527817
29-25ka	0.00606128
28-24ka	0.00427529
27-23ka	0.003971
26-22ka	0.00461706
25-21ka	0.00549164
28-24ka	0.00447482
27-23ka	0.00331986
26-22ka	0.00516198
25-21ka	0.00544681
24-20ka	0.00255192
27-23ka	0.00369353
26-22ka	0.00477912
25-21ka	0.0047779
24-20ka	0.00234069
23-19ka	0.00497782
26-22ka	0.00485729
25-21ka	0.00516061
24-20ka	0.0024185
23-19ka	0.00438419
22-18ka	0.00508305
25-21ka	0.00489743
24-20ka	0.00295194
23-19ka	0.00458409
22-18ka	0.00616964
21-17ka	0.0047183
24-20ka	0.00298117
23-19ka	0.00491109
22-18ka	0.00541915
21-17ka	0.0049755
20-16ka	0.00538544
23-19ka	0.00424512
22-18ka	0.00573376
21-17ka	0.00537086
20-16ka	0.00484383
19-15ka	0.00595484
22-18ka	0.00632043
21-17ka	0.00556609
20-16ka	0.00446948
19-15ka	0.00500003
18-14ka	0.0059731
21-17ka	0.00438856
20-16ka	0.00514738
19-15ka	0.00521944
18-14ka	0.00609951
17-13ka	0.00660768
20-16ka	0.0050928
19-15ka	0.0052272
18-14ka	0.00628313
17-13ka	0.00712455
16-12ka	0.00760189
19-15ka	0.00474353
18-14ka	0.00545959
17-13ka	0.00695856
16-12ka	0.00787733
15-11ka	0.0033789
18-14ka	0.00595335
17-13ka	0.0071131
16-12ka	0.00803154
15-11ka	0.00345764
14-10ka	-0.000809986
17-13ka	0.00648763
16-12ka	0.00779576
15-11ka	0.00294977
14-10ka	-0.00101149
13-9ka	-0.000100294
16-12ka	0.0080644
15-11ka	0.00358668
14-10ka	-0.00113414
13-9ka	-8.64278e-05
12-8ka	0.00122275
15-11ka	0.00284562
14-10ka	-0.000891015
13-9ka	0.00030898
12-8ka	0.00160044
11-7ka	-0.00649994
14-10ka	-0.00111108
13-9ka	6.10232e-05
12-8ka	0.00128675
11-7ka	-0.00560873
10-6ka	-0.00562853
13-9ka	-5.46992e-05
12-8ka	0.00145966
11-7ka	-0.00661094
10-6ka	-0.00485014
9-5ka	-0.00468769
12-8ka	0.00142312
11-7ka	-0.00666544
10-6ka	-0.00570621
9-5ka	-0.0040912
8-4ka	-0.00456791
11-7ka	-0.00632059
10-6ka	-0.00547309
9-5ka	-0.00416187
8-4ka	-0.0048183
7-3ka	-0.00484253
10-6ka	-0.00536492
9-5ka	-0.00413476
8-4ka	-0.00428339
7-3ka	-0.0044979
6-2ka	-0.00631103
9-5ka	-0.00412644
8-4ka	-0.00458967
7-3ka	-0.00475585
6-2ka	-0.00561815
5-1ka	-0.00471544
8-4ka	-0.00427913
7-3ka	-0.00474734
6-2ka	-0.00527908
5-1ka	-0.00506062
7-3ka	-0.0050722
6-2ka	-0.00551194
5-1ka	-0.0048543
6-2ka	-0.00618116
5-1ka	-0.00496339
5-1ka	-0.00500372
30-26ka	0.0060323
30-26ka	0.00590849
29-25ka	0.0058628
30-26ka	0.00604297
29-25ka	0.00605858
28-24ka	0.00398871
30-26ka	0.00591702
29-25ka	0.00590722
28-24ka	0.00385669
27-23ka	0.00347269
30-26ka	0.00558569
29-25ka	0.00626344
28-24ka	0.00361812
27-23ka	0.0034469
26-22ka	0.00582886
29-25ka	0.00601508
28-24ka	0.00385125
27-23ka	0.00382142
26-22ka	0.00501055
25-21ka	0.00463866
28-24ka	0.0040643
27-23ka	0.00290607
26-22ka	0.00514145
25-21ka	0.00563765
24-20ka	0.00241667
27-23ka	0.00326845
26-22ka	0.00563286
25-21ka	0.00542272
24-20ka	0.00233915
23-19ka	0.00374673
26-22ka	0.00478127
25-21ka	0.00569419
24-20ka	0.00270753
23-19ka	0.00439802
22-18ka	0.00623854
25-21ka	0.0056102
24-20ka	0.00366203
23-19ka	0.00430317
22-18ka	0.0058907
21-17ka	0.00455485
24-20ka	0.00267355
23-19ka	0.00466405
22-18ka	0.00563552
21-17ka	0.00462417
20-16ka	0.00495831
23-19ka	0.00432782
22-18ka	0.00567168
21-17ka	0.00417399
20-16ka	0.00492611
19-15ka	0.00494113
22-18ka	0.00533725
21-17ka	0.00489587
20-16ka	0.00479383
19-15ka	0.00533725
18-14ka	0.00574843
21-17ka	0.00475341
20-16ka	0.00460647
19-15ka	0.00561098
18-14ka	0.00545118
17-13ka	0.00691202
20-16ka	0.00487955
19-15ka	0.00534619
18-14ka	0.00586302
17-13ka	0.00660795
16-12ka	0.00791341
19-15ka	0.0054002
18-14ka	0.00594754
17-13ka	0.00710141
16-12ka	0.00824331
15-11ka	0.00272044
18-14ka	0.00552022
17-13ka	0.00687807
16-12ka	0.00693996
[truncated: 10,872 more rows]

## Sheet: Figure 3d
Figure 3d. The heterogeneity changeschange along time windows.
round	Windows	heterogeneity
1	30-26ka	0.783029
1	29-25ka	0.780946
1	28-24ka	0.788974
1	27-23ka	0.817323
1	26-22ka	0.827138
1	25-21ka	0.832744
1	24-20ka	0.84767
1	23-19ka	0.848627
1	22-18ka	0.848513
1	21-17ka	0.852117
1	20-16ka	0.855873
1	19-15ka	0.846567
1	18-14ka	0.832036
1	17-13ka	0.825676
1	16-12ka	0.820617
1	15-11ka	0.82038
1	14-10ka	0.832704
1	13-9ka	0.848818
1	12-8ka	0.858099
1	11-7ka	0.858816
1	10-6ka	0.862628
1	9-5ka	0.859324
1	8-4ka	0.85883
1	7-3ka	0.852439
1	6-2ka	0.85044
1	5-1ka	0.83912
2	30-26ka	0.79051
2	29-25ka	0.790365
2	28-24ka	0.797799
2	27-23ka	0.822781
2	26-22ka	0.828612
2	25-21ka	0.832478
2	24-20ka	0.844988
2	23-19ka	0.826699
2	22-18ka	0.826772
2	21-17ka	0.829698
2	20-16ka	0.831003
2	19-15ka	0.819811
2	18-14ka	0.826921
2	17-13ka	0.822578
2	16-12ka	0.817747
2	15-11ka	0.817575
2	14-10ka	0.832285
2	13-9ka	0.846837
2	12-8ka	0.852704
2	11-7ka	0.854009
2	10-6ka	0.85888
2	9-5ka	0.855471
2	8-4ka	0.855854
2	7-3ka	0.854503
2	6-2ka	0.85303
2	5-1ka	0.843287
3	30-26ka	0.778406
3	29-25ka	0.780481
3	28-24ka	0.785885
3	27-23ka	0.816555
3	26-22ka	0.827059
3	25-21ka	0.833839
3	24-20ka	0.843758
3	23-19ka	0.826801
3	22-18ka	0.831533
3	21-17ka	0.834919
3	20-16ka	0.834719
3	19-15ka	0.829747
3	18-14ka	0.833399
3	17-13ka	0.826047
3	16-12ka	0.82069
3	15-11ka	0.821276
3	14-10ka	0.831562
3	13-9ka	0.849404
3	12-8ka	0.85696
3	11-7ka	0.855604
3	10-6ka	0.861511
3	9-5ka	0.8556
3	8-4ka	0.851418
3	7-3ka	0.848548
3	6-2ka	0.84816
3	5-1ka	0.839291
4	30-26ka	0.778998
4	29-25ka	0.781861
4	28-24ka	0.789203
4	27-23ka	0.817738
4	26-22ka	0.82426
4	25-21ka	0.829786
4	24-20ka	0.841375
4	23-19ka	0.831338
4	22-18ka	0.835697
4	21-17ka	0.8399
4	20-16ka	0.841275
4	19-15ka	0.831301
4	18-14ka	0.834691
4	17-13ka	0.826584
4	16-12ka	0.825017
4	15-11ka	0.826063
4	14-10ka	0.837758
4	13-9ka	0.848961
4	12-8ka	0.858366
4	11-7ka	0.857967
4	10-6ka	0.862691
4	9-5ka	0.860628
4	8-4ka	0.858885
4	7-3ka	0.855133
4	6-2ka	0.853491
4	5-1ka	0.842599
5	30-26ka	0.778824
5	29-25ka	0.778214
5	28-24ka	0.791087
5	27-23ka	0.822315
5	26-22ka	0.828104
5	25-21ka	0.833382
5	24-20ka	0.845498
5	23-19ka	0.84595
5	22-18ka	0.84754
5	21-17ka	0.851887
5	20-16ka	0.85268
5	19-15ka	0.831184
5	18-14ka	0.821693
5	17-13ka	0.816986
5	16-12ka	0.813209
5	15-11ka	0.813547
5	14-10ka	0.837121
5	13-9ka	0.850072
5	12-8ka	0.856372
5	11-7ka	0.856302
5	10-6ka	0.863221
5	9-5ka	0.857716
5	8-4ka	0.856673
5	7-3ka	0.854305
5	6-2ka	0.852371
5	5-1ka	0.841801
6	30-26ka	0.782245
6	29-25ka	0.784051
6	28-24ka	0.79261
6	27-23ka	0.822763
6	26-22ka	0.831531
6	25-21ka	0.838557
6	24-20ka	0.850611
6	23-19ka	0.833146
6	22-18ka	0.834139
6	21-17ka	0.836396
6	20-16ka	0.833923
6	19-15ka	0.825225
6	18-14ka	0.826436
6	17-13ka	0.822259
6	16-12ka	0.816042
6	15-11ka	0.817143
6	14-10ka	0.831011
6	13-9ka	0.849751
6	12-8ka	0.858652
6	11-7ka	0.860043
6	10-6ka	0.865397
6	9-5ka	0.862092
6	8-4ka	0.85909
6	7-3ka	0.85406
6	6-2ka	0.852826
6	5-1ka	0.843841
7	30-26ka	0.781355
7	29-25ka	0.784667
7	28-24ka	0.787528
7	27-23ka	0.818082
7	26-22ka	0.824777
7	25-21ka	0.831558
7	24-20ka	0.841258
7	23-19ka	0.831183
7	22-18ka	0.835526
7	21-17ka	0.839169
7	20-16ka	0.841889
7	19-15ka	0.828946
7	18-14ka	0.82777
7	17-13ka	0.821616
7	16-12ka	0.819756
7	15-11ka	0.819248
7	14-10ka	0.837589
7	13-9ka	0.855161
7	12-8ka	0.860722
7	11-7ka	0.859107
7	10-6ka	0.864269
7	9-5ka	0.861461
7	8-4ka	0.86064
7	7-3ka	0.857387
7	6-2ka	0.85666
7	5-1ka	0.843987
8	30-26ka	0.783204
8	29-25ka	0.781676
8	28-24ka	0.787346
8	27-23ka	0.815239
8	26-22ka	0.824264
8	25-21ka	0.829246
8	24-20ka	0.841051
8	23-19ka	0.828926
8	22-18ka	0.8283
8	21-17ka	0.835098
8	20-16ka	0.838374
8	19-15ka	0.832056
8	18-14ka	0.836299
8	17-13ka	0.833372
8	16-12ka	0.827667
8	15-11ka	0.826509
8	14-10ka	0.8391
8	13-9ka	0.852008
8	12-8ka	0.858183
8	11-7ka	0.859154
8	10-6ka	0.863481
8	9-5ka	0.858872
8	8-4ka	0.855978
8	7-3ka	0.852667
8	6-2ka	0.852321
8	5-1ka	0.843108
9	30-26ka	0.782635
9	29-25ka	0.778696
9	28-24ka	0.790123
9	27-23ka	0.816167
9	26-22ka	0.823434
9	25-21ka	0.828256
9	24-20ka	0.845501
9	23-19ka	0.829837
9	22-18ka	0.834139
9	21-17ka	0.839705
9	20-16ka	0.844034
9	19-15ka	0.832137
9	18-14ka	0.838217
9	17-13ka	0.827028
9	16-12ka	0.820793
9	15-11ka	0.81868
9	14-10ka	0.834267
9	13-9ka	0.847429
9	12-8ka	0.857778
9	11-7ka	0.858826
9	10-6ka	0.863786
9	9-5ka	0.858835
9	8-4ka	0.856868
9	7-3ka	0.851978
9	6-2ka	0.849425
9	5-1ka	0.838763
10	30-26ka	0.786804
10	29-25ka	0.788988
10	28-24ka	0.79187
10	27-23ka	0.816434
10	26-22ka	0.824528
10	25-21ka	0.830705
10	24-20ka	0.841408
10	23-19ka	0.84558
10	22-18ka	0.846381
10	21-17ka	0.851627
10	20-16ka	0.849428
10	19-15ka	0.833003
10	18-14ka	0.823794
10	17-13ka	0.819932
10	16-12ka	0.814591
10	15-11ka	0.81394
10	14-10ka	0.834198
10	13-9ka	0.848688
10	12-8ka	0.856445
10	11-7ka	0.859076
10	10-6ka	0.86428
10	9-5ka	0.858645
10	8-4ka	0.85714
10	7-3ka	0.852423
10	6-2ka	0.848538
10	5-1ka	0.83974
11	30-26ka	0.787523
11	29-25ka	0.785688
11	28-24ka	0.792311
11	27-23ka	0.821997
11	26-22ka	0.827987
11	25-21ka	0.830656
11	24-20ka	0.841827
11	23-19ka	0.84259
11	22-18ka	0.846419
11	21-17ka	0.852958
11	20-16ka	0.856462
11	19-15ka	0.847234
11	18-14ka	0.830778
11	17-13ka	0.825896
11	16-12ka	0.823449
11	15-11ka	0.822303
11	14-10ka	0.834988
11	13-9ka	0.85138
11	12-8ka	0.857682
11	11-7ka	0.85715
11	10-6ka	0.861417
11	9-5ka	0.857108
11	8-4ka	0.857069
11	7-3ka	0.854027
11	6-2ka	0.853879
11	5-1ka	0.845781
12	30-26ka	0.785819
12	29-25ka	0.789354
12	28-24ka	0.798132
12	27-23ka	0.822553
12	26-22ka	0.828402
12	25-21ka	0.832631
12	24-20ka	0.840689
12	23-19ka	0.823459
12	22-18ka	0.824884
12	21-17ka	0.830054
12	20-16ka	0.831303
12	19-15ka	0.821652
12	18-14ka	0.826787
12	17-13ka	0.820506
12	16-12ka	0.816379
12	15-11ka	0.816309
12	14-10ka	0.832765
12	13-9ka	0.847628
12	12-8ka	0.85803
12	11-7ka	0.858758
12	10-6ka	0.864099
12	9-5ka	0.858667
12	8-4ka	0.857935
12	7-3ka	0.854199
12	6-2ka	0.851389
12	5-1ka	0.842216
13	30-26ka	0.777984
13	29-25ka	0.779594
13	28-24ka	0.791448
13	27-23ka	0.818069
13	26-22ka	0.825996
13	25-21ka	0.8315
13	24-20ka	0.843503
13	23-19ka	0.843778
13	22-18ka	0.849145
13	21-17ka	0.857829
13	20-16ka	0.857769
13	19-15ka	0.842745
13	18-14ka	0.83267
13	17-13ka	0.829018
13	16-12ka	0.826734
13	15-11ka	0.829921
13	14-10ka	0.845016
13	13-9ka	0.856877
13	12-8ka	0.863827
13	11-7ka	0.862105
13	10-6ka	0.86462
13	9-5ka	0.861427
13	8-4ka	0.862208
13	7-3ka	0.856894
13	6-2ka	0.853874
13	5-1ka	0.845961
14	30-26ka	0.781516
14	29-25ka	0.783151
14	28-24ka	0.786993
14	27-23ka	0.818575
14	26-22ka	0.823709
14	25-21ka	0.829063
14	24-20ka	0.841944
14	23-19ka	0.82871
14	22-18ka	0.82957
14	21-17ka	0.835615
14	20-16ka	0.836628
14	19-15ka	0.828799
14	18-14ka	0.832671
14	17-13ka	0.827287
14	16-12ka	0.824844
14	15-11ka	0.825753
14	14-10ka	0.838771
14	13-9ka	0.850834
14	12-8ka	0.856958
14	11-7ka	0.855652
14	10-6ka	0.860654
14	9-5ka	0.856199
14	8-4ka	0.857309
14	7-3ka	0.856595
14	6-2ka	0.855227
14	5-1ka	0.845372
15	30-26ka	0.781971
15	29-25ka	0.77964
15	28-24ka	0.787459
15	27-23ka	0.813213
15	26-22ka	0.818435
15	25-21ka	0.825863
15	24-20ka	0.840849
15	23-19ka	0.82883
15	22-18ka	0.832921
15	21-17ka	0.836892
15	20-16ka	0.837657
15	19-15ka	0.826871
15	18-14ka	0.831963
15	17-13ka	0.82546
15	16-12ka	0.824072
15	15-11ka	0.822735
15	14-10ka	0.839953
15	13-9ka	0.850798
15	12-8ka	0.858817
15	11-7ka	0.857519
15	10-6ka	0.862212
15	9-5ka	0.857271
15	8-4ka	0.856344
15	7-3ka	0.852296
15	6-2ka	0.851574
15	5-1ka	0.845609
16	30-26ka	0.783166
16	29-25ka	0.781494
16	28-24ka	0.79131
16	27-23ka	0.817753
16	26-22ka	0.824107
16	25-21ka	0.830187
16	24-20ka	0.844078
16	23-19ka	0.831913
16	22-18ka	0.83538
16	21-17ka	0.840427
16	20-16ka	0.840021
16	19-15ka	0.828437
16	18-14ka	0.828926
16	17-13ka	0.822748
16	16-12ka	0.818496
16	15-11ka	0.817014
16	14-10ka	0.831925
16	13-9ka	0.847177
16	12-8ka	0.854424
16	11-7ka	0.853521
16	10-6ka	0.86034
16	9-5ka	0.859002
16	8-4ka	0.856861
16	7-3ka	0.854558
16	6-2ka	0.853922
16	5-1ka	0.843742
17	30-26ka	0.779998
17	29-25ka	0.781672
17	28-24ka	0.788601
17	27-23ka	0.818117
17	26-22ka	0.827899
17	25-21ka	0.829748
17	24-20ka	0.843641
17	23-19ka	0.84589
17	22-18ka	0.852846
17	21-17ka	0.859134
17	20-16ka	0.860094
17	19-15ka	0.841412
17	18-14ka	0.832305
17	17-13ka	0.823346
17	16-12ka	0.818477
17	15-11ka	0.817972
17	14-10ka	0.833752
17	13-9ka	0.844169
17	12-8ka	0.854962
17	11-7ka	0.855625
17	10-6ka	0.860689
17	9-5ka	0.857876
17	8-4ka	0.856275
17	7-3ka	0.852848
17	6-2ka	0.850637
17	5-1ka	0.843606
18	30-26ka	0.781824
18	29-25ka	0.785137
18	28-24ka	0.788783
18	27-23ka	0.814546
18	26-22ka	0.820916
18	25-21ka	0.827618
18	24-20ka	0.837392
18	23-19ka	0.828611
18	22-18ka	0.832283
18	21-17ka	0.837611
18	20-16ka	0.840257
18	19-15ka	0.826382
18	18-14ka	0.826661
18	17-13ka	0.818973
18	16-12ka	0.815983
18	15-11ka	0.814206
18	14-10ka	0.835443
18	13-9ka	0.851012
18	12-8ka	0.859668
18	11-7ka	0.857891
18	10-6ka	0.86222
18	9-5ka	0.858009
18	8-4ka	0.857458
18	7-3ka	0.853892
18	6-2ka	0.84976
18	5-1ka	0.840606
19	30-26ka	0.786346
19	29-25ka	0.788015
19	28-24ka	0.793615
19	27-23ka	0.81986
19	26-22ka	0.827227
19	25-21ka	0.83387
19	24-20ka	0.846925
19	23-19ka	0.849319
19	22-18ka	0.854025
19	21-17ka	0.861544
19	20-16ka	0.860638
19	19-15ka	0.833467
19	18-14ka	0.822808
19	17-13ka	0.813914
19	16-12ka	0.810724
19	15-11ka	0.808854
19	14-10ka	0.833796
19	13-9ka	0.849448
19	12-8ka	0.859706
19	11-7ka	0.858269
19	10-6ka	0.863976
19	9-5ka	0.858517
19	8-4ka	0.857185
19	7-3ka	0.85511
19	6-2ka	0.853839
19	5-1ka	0.842203
20	30-26ka	0.780799
20	29-25ka	0.777909
20	28-24ka	0.786663
20	27-23ka	0.812343
20	26-22ka	0.820263
20	25-21ka	0.829495
20	24-20ka	0.84382
20	23-19ka	0.846042
20	22-18ka	0.849299
20	21-17ka	0.856589
20	20-16ka	0.857515
20	19-15ka	0.84737
20	18-14ka	0.831604
20	17-13ka	0.824189
20	16-12ka	0.820473
20	15-11ka	0.818335
20	14-10ka	0.832249
20	13-9ka	0.850105
20	12-8ka	0.860181
20	11-7ka	0.857967
20	10-6ka	0.86275
20	9-5ka	0.856226
20	8-4ka	0.854619
20	7-3ka	0.85176
20	6-2ka	0.852423
20	5-1ka	0.841955
21	30-26ka	0.788302
21	29-25ka	0.789692
21	28-24ka	0.797041
21	27-23ka	0.824093
21	26-22ka	0.831739
21	25-21ka	0.833572
21	24-20ka	0.843292
21	23-19ka	0.828078
21	22-18ka	0.830624
21	21-17ka	0.836278
21	20-16ka	0.837915
21	19-15ka	0.825909
21	18-14ka	0.833901
21	17-13ka	0.827552
21	16-12ka	0.819229
21	15-11ka	0.819118
21	14-10ka	0.837493
21	13-9ka	0.848066
21	12-8ka	0.856446
21	11-7ka	0.858325
21	10-6ka	0.862603
21	9-5ka	0.856573
21	8-4ka	0.855174
21	7-3ka	0.85017
21	6-2ka	0.849721
21	5-1ka	0.839356
22	30-26ka	0.779705
22	29-25ka	0.779861
22	28-24ka	0.78808
22	27-23ka	0.817692
22	26-22ka	0.824228
22	25-21ka	0.830225
22	24-20ka	0.843349
22	23-19ka	0.832574
22	22-18ka	0.835558
22	21-17ka	0.842788
22	20-16ka	0.847239
22	19-15ka	0.836559
22	18-14ka	0.837242
22	17-13ka	0.831086
22	16-12ka	0.825884
22	15-11ka	0.823777
22	14-10ka	0.837929
22	13-9ka	0.850422
22	12-8ka	0.857629
22	11-7ka	0.857049
22	10-6ka	0.861531
22	9-5ka	0.856708
22	8-4ka	0.85768
22	7-3ka	0.85327
22	6-2ka	0.851691
22	5-1ka	0.842338
23	30-26ka	0.786234
23	29-25ka	0.787765
23	28-24ka	0.795715
23	27-23ka	0.816944
23	26-22ka	0.826305
23	25-21ka	0.832118
23	24-20ka	0.844536
23	23-19ka	0.846089
23	22-18ka	0.852485
23	21-17ka	0.856669
23	20-16ka	0.86208
23	19-15ka	0.850376
23	18-14ka	0.838759
23	17-13ka	0.829149
23	16-12ka	0.823046
23	15-11ka	0.821384
23	14-10ka	0.833207
23	13-9ka	0.846177
23	12-8ka	0.855778
23	11-7ka	0.856205
23	10-6ka	0.86021
23	9-5ka	0.858094
23	8-4ka	0.856449
23	7-3ka	0.853252
23	6-2ka	0.854291
23	5-1ka	0.843566
24	30-26ka	0.775531
24	29-25ka	0.779356
24	28-24ka	0.790694
24	27-23ka	0.818018
24	26-22ka	0.824767
24	25-21ka	0.83172
24	24-20ka	0.840794
24	23-19ka	0.840568
24	22-18ka	0.846004
24	21-17ka	0.852085
24	20-16ka	0.853589
24	19-15ka	0.849243
24	18-14ka	0.833765
24	17-13ka	0.828744
24	16-12ka	0.825817
24	15-11ka	0.826138
24	14-10ka	0.836929
24	13-9ka	0.853475
24	12-8ka	0.860837
24	11-7ka	0.858237
24	10-6ka	0.863239
24	9-5ka	0.85933
24	8-4ka	0.856718
24	7-3ka	0.851042
24	6-2ka	0.853886
24	5-1ka	0.841888
25	30-26ka	0.780112
25	29-25ka	0.783351
25	28-24ka	0.787472
25	27-23ka	0.816239
25	26-22ka	0.825858
25	25-21ka	0.83421
25	24-20ka	0.843913
25	23-19ka	0.826442
25	22-18ka	0.829646
25	21-17ka	0.833632
25	20-16ka	0.834907
25	19-15ka	0.826517
25	18-14ka	0.83614
25	17-13ka	0.829399
25	16-12ka	0.825112
25	15-11ka	0.823306
25	14-10ka	0.836589
25	13-9ka	0.851898
25	12-8ka	0.86115
25	11-7ka	0.860726
25	10-6ka	0.863553
25	9-5ka	0.858458
25	8-4ka	0.855822
25	7-3ka	0.850457
25	6-2ka	0.84959
25	5-1ka	0.84222
26	30-26ka	0.783715
26	29-25ka	0.780818
26	28-24ka	0.785364
26	27-23ka	0.812016
26	26-22ka	0.820255
26	25-21ka	0.823816
26	24-20ka	0.840785
26	23-19ka	0.829697
26	22-18ka	0.832959
26	21-17ka	0.836872
26	20-16ka	0.839574
26	19-15ka	0.826856
26	18-14ka	0.828749
26	17-13ka	0.822035
26	16-12ka	0.81675
26	15-11ka	0.816425
26	14-10ka	0.832158
26	13-9ka	0.84703
26	12-8ka	0.855213
26	11-7ka	0.856703
26	10-6ka	0.862083
26	9-5ka	0.858452
26	8-4ka	0.858247
26	7-3ka	0.855442
26	6-2ka	0.853221
26	5-1ka	0.842322
27	30-26ka	0.782316
27	29-25ka	0.780923
27	28-24ka	0.785727
27	27-23ka	0.813614
27	26-22ka	0.822099
27	25-21ka	0.82675
27	24-20ka	0.839048
27	23-19ka	0.827764
27	22-18ka	0.831282
27	21-17ka	0.834539
27	20-16ka	0.83838
27	19-15ka	0.832234
27	18-14ka	0.834848
27	17-13ka	0.824712
27	16-12ka	0.819248
27	15-11ka	0.819069
27	14-10ka	0.831606
27	13-9ka	0.846719
27	12-8ka	0.857482
27	11-7ka	0.859044
27	10-6ka	0.86252
27	9-5ka	0.859815
27	8-4ka	0.856306
27	7-3ka	0.851401
27	6-2ka	0.84801
27	5-1ka	0.840691
28	30-26ka	0.775122
28	29-25ka	0.7757
28	28-24ka	0.783814
28	27-23ka	0.811383
28	26-22ka	0.820134
28	25-21ka	0.828453
28	24-20ka	0.838099
28	23-19ka	0.824241
28	22-18ka	0.831025
28	21-17ka	0.836329
28	20-16ka	0.840612
28	19-15ka	0.829659
28	18-14ka	0.83388
28	17-13ka	0.825487
28	16-12ka	0.821655
28	15-11ka	0.818502
28	14-10ka	0.833602
28	13-9ka	0.8485
28	12-8ka	0.85899
28	11-7ka	0.857867
28	10-6ka	0.862559
28	9-5ka	0.860253
28	8-4ka	0.858119
28	7-3ka	0.854845
28	6-2ka	0.852528
28	5-1ka	0.842861
29	30-26ka	0.781653
29	29-25ka	0.783931
29	28-24ka	0.790065
29	27-23ka	0.820026
29	26-22ka	0.828321
29	25-21ka	0.832242
29	24-20ka	0.841279
29	23-19ka	0.843931
29	22-18ka	0.850699
29	21-17ka	0.856576
29	20-16ka	0.859348
29	19-15ka	0.841426
29	18-14ka	0.828096
29	17-13ka	0.819604
29	16-12ka	0.813615
29	15-11ka	0.812669
29	14-10ka	0.832421
29	13-9ka	0.847163
29	12-8ka	0.858211
29	11-7ka	0.85981
29	10-6ka	0.863983
29	9-5ka	0.859499
29	8-4ka	0.857488
29	7-3ka	0.853686
29	6-2ka	0.850891
29	5-1ka	0.842078
30	30-26ka	0.786893
30	29-25ka	0.781313
30	28-24ka	0.783853
30	27-23ka	0.814793
30	26-22ka	0.825857
30	25-21ka	0.833002
30	24-20ka	0.846448
30	23-19ka	0.830945
30	22-18ka	0.833732
30	21-17ka	0.836097
30	20-16ka	0.83724
30	19-15ka	0.828683
30	18-14ka	0.837891
30	17-13ka	0.830225
30	16-12ka	0.824146
30	15-11ka	0.820134
30	14-10ka	0.834529
30	13-9ka	0.847643
30	12-8ka	0.856602
30	11-7ka	0.857299
30	10-6ka	0.863237
30	9-5ka	0.860594
30	8-4ka	0.857605
30	7-3ka	0.852245
30	6-2ka	0.851409
30	5-1ka	0.842536
31	30-26ka	0.773984
31	29-25ka	0.777377
31	28-24ka	0.786328
31	27-23ka	0.815728
31	26-22ka	0.821284
31	25-21ka	0.828027
31	24-20ka	0.838966
31	23-19ka	0.826237
31	22-18ka	0.829509
31	21-17ka	0.836277
31	20-16ka	0.838504
31	19-15ka	0.829061
31	18-14ka	0.831867
31	17-13ka	0.825776
31	16-12ka	0.818606
31	15-11ka	0.817987
31	14-10ka	0.834434
31	13-9ka	0.847051
31	12-8ka	0.855725
31	11-7ka	0.856837
31	10-6ka	0.860721
31	9-5ka	0.856568
31	8-4ka	0.857218
31	7-3ka	0.853668
31	6-2ka	0.851688
31	5-1ka	0.842453
32	30-26ka	0.780182
32	29-25ka	0.781532
32	28-24ka	0.793161
32	27-23ka	0.818389
32	26-22ka	0.827225
32	25-21ka	0.834785
32	24-20ka	0.843868
32	23-19ka	0.828764
32	22-18ka	0.832252
32	21-17ka	0.838045
32	20-16ka	0.835048
32	19-15ka	0.819721
32	18-14ka	0.823522
32	17-13ka	0.816218
32	16-12ka	0.811958
32	15-11ka	0.816505
32	14-10ka	0.838875
32	13-9ka	0.852629
32	12-8ka	0.861199
32	11-7ka	0.857515
32	10-6ka	0.860617
32	9-5ka	0.854668
32	8-4ka	0.854478
32	7-3ka	0.851554
32	6-2ka	0.852133
32	5-1ka	0.841196
33	30-26ka	0.777453
33	29-25ka	0.782285
33	28-24ka	0.790892
33	27-23ka	0.82045
33	26-22ka	0.82644
33	25-21ka	0.83163
33	24-20ka	0.839733
33	23-19ka	0.824836
33	22-18ka	0.830051
33	21-17ka	0.836822
33	20-16ka	0.835683
33	19-15ka	0.824241
33	18-14ka	0.827678
33	17-13ka	0.818883
33	16-12ka	0.816682
33	15-11ka	0.816982
33	14-10ka	0.831964
33	13-9ka	0.848752
33	12-8ka	0.858935
33	11-7ka	0.856722
33	10-6ka	0.862509
33	9-5ka	0.859669
33	8-4ka	0.857287
33	7-3ka	0.850786
33	6-2ka	0.851335
33	5-1ka	0.842179
34	30-26ka	0.789199
34	29-25ka	0.788465
34	28-24ka	0.794239
34	27-23ka	0.819487
34	26-22ka	0.821699
34	25-21ka	0.826513
34	24-20ka	0.840842
34	23-19ka	0.82837
34	22-18ka	0.830454
34	21-17ka	0.838227
34	20-16ka	0.839164
34	19-15ka	0.829154
34	18-14ka	0.834044
34	17-13ka	0.827332
34	16-12ka	0.822226
34	15-11ka	0.823725
34	14-10ka	0.836373
34	13-9ka	0.847334
34	12-8ka	0.856569
34	11-7ka	0.85853
34	10-6ka	0.863196
34	9-5ka	0.85962
34	8-4ka	0.858979
34	7-3ka	0.852214
34	6-2ka	0.851125
34	5-1ka	0.841978
35	30-26ka	0.774434
35	29-25ka	0.777151
35	28-24ka	0.786126
35	27-23ka	0.813775
35	26-22ka	0.821587
35	25-21ka	0.829898
35	24-20ka	0.843953
35	23-19ka	0.845339
35	22-18ka	0.850711
35	21-17ka	0.85688
35	20-16ka	0.860292
35	19-15ka	0.843108
35	18-14ka	0.825639
35	17-13ka	0.818203
35	16-12ka	0.812829
35	15-11ka	0.811586
35	14-10ka	0.827341
35	13-9ka	0.846381
35	12-8ka	0.856216
35	11-7ka	0.857622
35	10-6ka	0.860725
35	9-5ka	0.85718
35	8-4ka	0.856515
35	7-3ka	0.852058
35	6-2ka	0.84997
35	5-1ka	0.840866
36	30-26ka	0.779708
36	29-25ka	0.7763
36	28-24ka	0.781631
36	27-23ka	0.810858
36	26-22ka	0.819832
36	25-21ka	0.826487
36	24-20ka	0.842887
36	23-19ka	0.833049
36	22-18ka	0.835553
36	21-17ka	0.837783
36	20-16ka	0.840075
36	19-15ka	0.829426
36	18-14ka	0.833125
36	17-13ka	0.827633
36	16-12ka	0.8222
36	15-11ka	0.821395
36	14-10ka	0.836319
36	13-9ka	0.848999
36	12-8ka	0.857932
36	11-7ka	0.858168
36	10-6ka	0.862193
36	9-5ka	0.859768
36	8-4ka	0.859011
36	7-3ka	0.854715
36	6-2ka	0.853383
36	5-1ka	0.843362
37	30-26ka	0.770757
37	29-25ka	0.774558
37	28-24ka	0.786605
37	27-23ka	0.815436
37	26-22ka	0.827868
37	25-21ka	0.834594
37	24-20ka	0.847557
37	23-19ka	0.850329
37	22-18ka	0.850204
37	21-17ka	0.853206
37	20-16ka	0.850361
37	19-15ka	0.839891
37	18-14ka	0.83045
37	17-13ka	0.823965
37	16-12ka	0.819715
37	15-11ka	0.821381
37	14-10ka	0.834716
37	13-9ka	0.846726
37	12-8ka	0.856631
37	11-7ka	0.857616
37	10-6ka	0.863997
37	9-5ka	0.858817
37	8-4ka	0.85762
37	7-3ka	0.853252
37	6-2ka	0.849724
37	5-1ka	0.836386
38	30-26ka	0.784782
38	29-25ka	0.784582
38	28-24ka	0.79245
38	27-23ka	0.821583
38	26-22ka	0.830365
38	25-21ka	0.831614
38	24-20ka	0.843746
38	23-19ka	0.844466
38	22-18ka	0.850203
38	21-17ka	0.85693
38	20-16ka	0.85951
38	19-15ka	0.845396
38	18-14ka	0.833311
38	17-13ka	0.825556
38	16-12ka	0.822159
38	15-11ka	0.824297
38	14-10ka	0.841983
38	13-9ka	0.855282
38	12-8ka	0.86259
38	11-7ka	0.860235
38	10-6ka	0.864668
38	9-5ka	0.859454
38	8-4ka	0.856531
38	7-3ka	0.852037
38	6-2ka	0.850124
38	5-1ka	0.839681
39	30-26ka	0.779197
39	29-25ka	0.782145
39	28-24ka	0.790738
39	27-23ka	0.818851
39	26-22ka	0.82567
39	25-21ka	0.831923
39	24-20ka	0.842394
39	23-19ka	0.828271
39	22-18ka	0.832886
39	21-17ka	0.837245
39	20-16ka	0.840255
39	19-15ka	0.830857
39	18-14ka	0.832517
39	17-13ka	0.823701
39	16-12ka	0.819488
39	15-11ka	0.821006
39	14-10ka	0.833493
39	13-9ka	0.849148
39	12-8ka	0.860371
39	11-7ka	0.860032
39	10-6ka	0.863536
39	9-5ka	0.860207
39	8-4ka	0.85934
39	7-3ka	0.852742
39	6-2ka	0.852343
39	5-1ka	0.843592
40	30-26ka	0.782258
40	29-25ka	0.784203
40	28-24ka	0.790458
40	27-23ka	0.817744
40	26-22ka	0.82448
40	25-21ka	0.830707
40	24-20ka	0.843414
40	23-19ka	0.830258
40	22-18ka	0.834883
40	21-17ka	0.837509
40	20-16ka	0.837844
40	19-15ka	0.824967
40	18-14ka	0.831283
40	17-13ka	0.823134
40	16-12ka	0.820956
40	15-11ka	0.823231
40	14-10ka	0.838637
40	13-9ka	0.85096
40	12-8ka	0.859973
40	11-7ka	0.858646
40	10-6ka	0.86321
40	9-5ka	0.860628
40	8-4ka	0.85709
40	7-3ka	0.852401
40	6-2ka	0.850099
40	5-1ka	0.839845
41	30-26ka	0.777397
41	29-25ka	0.783805
41	28-24ka	0.789564
41	27-23ka	0.817396
41	26-22ka	0.828775
41	25-21ka	0.835165
41	24-20ka	0.842742
41	23-19ka	0.846603
41	22-18ka	0.847522
41	21-17ka	0.8537
41	20-16ka	0.856268
41	19-15ka	0.833658
41	18-14ka	0.8244
41	17-13ka	0.819815
41	16-12ka	0.815578
41	15-11ka	0.814226
41	14-10ka	0.838378
41	13-9ka	0.851527
41	12-8ka	0.859181
41	11-7ka	0.856264
41	10-6ka	0.861085
41	9-5ka	0.857477
41	8-4ka	0.856019
41	7-3ka	0.853756
41	6-2ka	0.854748
41	5-1ka	0.845009
42	30-26ka	0.777927
42	29-25ka	0.780791
42	28-24ka	0.786482
42	27-23ka	0.815459
42	26-22ka	0.825622
42	25-21ka	0.832881
42	24-20ka	0.843409
42	23-19ka	0.835327
42	22-18ka	0.839176
42	21-17ka	0.843609
42	20-16ka	0.842403
42	19-15ka	0.829825
42	18-14ka	0.824465
42	17-13ka	0.81398
42	16-12ka	0.807587
42	15-11ka	0.807997
42	14-10ka	0.827123
42	13-9ka	0.843611
42	12-8ka	0.855369
42	11-7ka	0.856795
42	10-6ka	0.862321
42	9-5ka	0.85891
42	8-4ka	0.859794
42	7-3ka	0.857539
42	6-2ka	0.856505
42	5-1ka	0.848625
43	30-26ka	0.778704
43	29-25ka	0.782694
43	28-24ka	0.788344
43	27-23ka	0.820825
43	26-22ka	0.828723
43	25-21ka	0.835045
43	24-20ka	0.84571
43	23-19ka	0.831329
43	22-18ka	0.831436
43	21-17ka	0.836073
43	20-16ka	0.839569
43	19-15ka	0.827217
43	18-14ka	0.833782
43	17-13ka	0.82578
43	16-12ka	0.820164
43	15-11ka	0.818095
43	14-10ka	0.834397
43	13-9ka	0.845656
43	12-8ka	0.854703
43	11-7ka	0.85522
43	10-6ka	0.859639
43	9-5ka	0.857589
43	8-4ka	0.858876
43	7-3ka	0.855099
43	6-2ka	0.854521
43	5-1ka	0.846922
44	30-26ka	0.781792
44	29-25ka	0.775924
44	28-24ka	0.784013
44	27-23ka	0.807186
44	26-22ka	0.816444
44	25-21ka	0.823492
44	24-20ka	0.838669
44	23-19ka	0.825634
44	22-18ka	0.833087
44	21-17ka	0.838478
44	20-16ka	0.84097
44	19-15ka	0.833201
44	18-14ka	0.834598
44	17-13ka	0.826771
44	16-12ka	0.823668
44	15-11ka	0.822574
44	14-10ka	0.835493
44	13-9ka	0.849287
44	12-8ka	0.856657
44	11-7ka	0.854425
44	10-6ka	0.858487
44	9-5ka	0.854965
44	8-4ka	0.855685
44	7-3ka	0.852935
44	6-2ka	0.853343
44	5-1ka	0.843012
45	30-26ka	0.788038
45	29-25ka	0.7854
45	28-24ka	0.790101
45	27-23ka	0.812676
45	26-22ka	0.819252
45	25-21ka	0.822384
45	24-20ka	0.837298
45	23-19ka	0.839254
45	22-18ka	0.846004
45	21-17ka	0.853673
45	20-16ka	0.859995
45	19-15ka	0.847945
45	18-14ka	0.83377
45	17-13ka	0.824123
45	16-12ka	0.819298
45	15-11ka	0.816152
45	14-10ka	0.831051
45	13-9ka	0.848546
45	12-8ka	0.860341
45	11-7ka	0.860845
45	10-6ka	0.865359
45	9-5ka	0.862714
45	8-4ka	0.861234
45	7-3ka	0.855938
45	6-2ka	0.853609
45	5-1ka	0.845698
46	30-26ka	0.78392
46	29-25ka	0.785303
46	28-24ka	0.796076
46	27-23ka	0.823463
46	26-22ka	0.829822
46	25-21ka	0.834946
46	24-20ka	0.846269
46	23-19ka	0.829929
46	22-18ka	0.830233
46	21-17ka	0.835376
46	20-16ka	0.837221
46	19-15ka	0.824983
46	18-14ka	0.833361
46	17-13ka	0.825504
46	16-12ka	0.82004
46	15-11ka	0.820294
46	14-10ka	0.836697
46	13-9ka	0.847777
46	12-8ka	0.858888
46	11-7ka	0.859311
46	10-6ka	0.862042
46	9-5ka	0.856767
46	8-4ka	0.857015
46	7-3ka	0.853535
46	6-2ka	0.852069
46	5-1ka	0.842307
47	30-26ka	0.779333
47	29-25ka	0.782248
47	28-24ka	0.789955
47	27-23ka	0.820899
47	26-22ka	0.827096
47	25-21ka	0.831645
47	24-20ka	0.844445
47	23-19ka	0.832529
47	22-18ka	0.834225
47	21-17ka	0.838032
47	20-16ka	0.837687
47	19-15ka	0.820806
47	18-14ka	0.823665
47	17-13ka	0.816104
47	16-12ka	0.812711
47	15-11ka	0.813544
47	14-10ka	0.833498
47	13-9ka	0.847351
47	12-8ka	0.855953
47	11-7ka	0.854975
47	10-6ka	0.861375
47	9-5ka	0.859541
47	8-4ka	0.858818
47	7-3ka	0.856153
47	6-2ka	0.853972
47	5-1ka	0.847413
48	30-26ka	0.786169
48	29-25ka	0.78726
48	28-24ka	0.792607
48	27-23ka	0.817682
48	26-22ka	0.827759
48	25-21ka	0.831568
48	24-20ka	0.844092
48	23-19ka	0.832822
48	22-18ka	0.834081
48	21-17ka	0.836297
48	20-16ka	0.840592
48	19-15ka	0.824581
48	18-14ka	0.823509
48	17-13ka	0.819461
48	16-12ka	0.813633
48	15-11ka	0.812642
48	14-10ka	0.831912
48	13-9ka	0.847823
48	12-8ka	0.855281
48	11-7ka	0.856197
48	10-6ka	0.859307
48	9-5ka	0.855959
48	8-4ka	0.856088
48	7-3ka	0.850534
48	6-2ka	0.853966
48	5-1ka	0.845638
49	30-26ka	0.782866
49	29-25ka	0.783282
49	28-24ka	0.790065
49	27-23ka	0.815889
49	26-22ka	0.821938
49	25-21ka	0.829124
49	24-20ka	0.841379
49	23-19ka	0.845527
49	22-18ka	0.847501
49	21-17ka	0.853867
49	20-16ka	0.855736
49	19-15ka	0.83253
49	18-14ka	0.819099
49	17-13ka	0.812834
49	16-12ka	0.809376
49	15-11ka	0.809147
49	14-10ka	0.833723
49	13-9ka	0.851413
49	12-8ka	0.859049
49	11-7ka	0.857472
49	10-6ka	0.861459
49	9-5ka	0.855077
49	8-4ka	0.85225
49	7-3ka	0.850008
49	6-2ka	0.850172
49	5-1ka	0.841638
50	30-26ka	0.781386
50	29-25ka	0.782997
50	28-24ka	0.794341
50	27-23ka	0.820443
50	26-22ka	0.828517
50	25-21ka	0.834349
50	24-20ka	0.844702
50	23-19ka	0.832521
50	22-18ka	0.833338
50	21-17ka	0.837228
50	20-16ka	0.837491
50	19-15ka	0.825518
50	18-14ka	0.828243
50	17-13ka	0.82213
50	16-12ka	0.817615
50	15-11ka	0.818361
50	14-10ka	0.836177
50	13-9ka	0.847647
50	12-8ka	0.855606
50	11-7ka	0.855482
50	10-6ka	0.861465
50	9-5ka	0.855566
50	8-4ka	0.856186
50	7-3ka	0.854166
50	6-2ka	0.852805
50	5-1ka	0.840033
51	30-26ka	0.777873
51	29-25ka	0.780234
51	28-24ka	0.790976
51	27-23ka	0.818483
51	26-22ka	0.824062
51	25-21ka	0.829022
51	24-20ka	0.843483
51	23-19ka	0.827547
51	22-18ka	0.832795
51	21-17ka	0.837959
51	20-16ka	0.838102
51	19-15ka	0.826383
51	18-14ka	0.829492
51	17-13ka	0.824952
51	16-12ka	0.820816
51	15-11ka	0.822078
51	14-10ka	0.836981
51	13-9ka	0.853715
51	12-8ka	0.860304
51	11-7ka	0.85971
51	10-6ka	0.863258
51	9-5ka	0.859865
51	8-4ka	0.857819
51	7-3ka	0.853349
51	6-2ka	0.853542
51	5-1ka	0.846269
52	30-26ka	0.786423
52	29-25ka	0.786855
52	28-24ka	0.792219
52	27-23ka	0.815939
52	26-22ka	0.82455
52	25-21ka	0.826484
52	24-20ka	0.834336
52	23-19ka	0.820768
52	22-18ka	0.827523
52	21-17ka	0.832234
52	20-16ka	0.834612
52	19-15ka	0.825113
52	18-14ka	0.828726
52	17-13ka	0.820987
52	16-12ka	0.817472
52	15-11ka	0.817003
52	14-10ka	0.834827
52	13-9ka	0.848392
52	12-8ka	0.856363
52	11-7ka	0.8564
52	10-6ka	0.860656
52	9-5ka	0.856886
52	8-4ka	0.857451
52	7-3ka	0.854849
52	6-2ka	0.852441
52	5-1ka	0.846115
53	30-26ka	0.780201
53	29-25ka	0.781252
53	28-24ka	0.78622
53	27-23ka	0.812493
53	26-22ka	0.820606
53	25-21ka	0.829246
53	24-20ka	0.841796
53	23-19ka	0.830094
53	22-18ka	0.833088
53	21-17ka	0.837567
53	20-16ka	0.83567
53	19-15ka	0.825819
53	18-14ka	0.827861
53	17-13ka	0.821562
53	16-12ka	0.816863
53	15-11ka	0.817843
53	14-10ka	0.832075
53	13-9ka	0.848773
53	12-8ka	0.858076
53	11-7ka	0.858371
53	10-6ka	0.862905
53	9-5ka	0.860513
53	8-4ka	0.857478
53	7-3ka	0.852107
53	6-2ka	0.849815
53	5-1ka	0.841605
54	30-26ka	0.788494
54	29-25ka	0.784967
54	28-24ka	0.791205
54	27-23ka	0.816761
54	26-22ka	0.823557
54	25-21ka	0.828824
54	24-20ka	0.841136
54	23-19ka	0.824879
54	22-18ka	0.825528
54	21-17ka	0.829203
54	20-16ka	0.829277
54	19-15ka	0.824511
54	18-14ka	0.830419
54	17-13ka	0.823527
54	16-12ka	0.818048
54	15-11ka	0.819159
54	14-10ka	0.831141
54	13-9ka	0.845835
54	12-8ka	0.85442
54	11-7ka	0.854129
54	10-6ka	0.857919
54	9-5ka	0.853621
54	8-4ka	0.85382
54	7-3ka	0.851911
54	6-2ka	0.852035
54	5-1ka	0.846033
55	30-26ka	0.780081
55	29-25ka	0.777871
55	28-24ka	0.786474
55	27-23ka	0.817737
55	26-22ka	0.824869
55	25-21ka	0.828805
55	24-20ka	0.844101
55	23-19ka	0.847685
55	22-18ka	0.847229
55	21-17ka	0.854468
55	20-16ka	0.851885
55	19-15ka	0.837202
55	18-14ka	0.82556
55	17-13ka	0.817343
55	16-12ka	0.812098
55	15-11ka	0.8147
55	14-10ka	0.829333
55	13-9ka	0.842765
55	12-8ka	0.853805
55	11-7ka	0.853617
55	10-6ka	0.858897
55	9-5ka	0.85471
55	8-4ka	0.855189
55	7-3ka	0.852427
55	6-2ka	0.853078
55	5-1ka	0.845627
56	30-26ka	0.783702
56	29-25ka	0.781518
56	28-24ka	0.789961
56	27-23ka	0.811646
56	26-22ka	0.819662
56	25-21ka	0.828646
56	24-20ka	0.843881
56	23-19ka	0.832315
56	22-18ka	0.840568
56	21-17ka	0.845292
56	20-16ka	0.844482
56	19-15ka	0.833624
56	18-14ka	0.83552
56	17-13ka	0.828347
56	16-12ka	0.823907
56	15-11ka	0.822477
56	14-10ka	0.836444
56	13-9ka	0.850605
56	12-8ka	0.85871
56	11-7ka	0.859089
56	10-6ka	0.864315
56	9-5ka	0.860936
56	8-4ka	0.857465
56	7-3ka	0.853471
56	6-2ka	0.852505
56	5-1ka	0.844199
57	30-26ka	0.78297
57	29-25ka	0.779735
57	28-24ka	0.787565
57	27-23ka	0.820389
57	26-22ka	0.829374
57	25-21ka	0.833058
57	24-20ka	0.846533
57	23-19ka	0.831884
57	22-18ka	0.836332
57	21-17ka	0.839667
57	20-16ka	0.83934
57	19-15ka	0.821108
57	18-14ka	0.825436
57	17-13ka	0.813735
57	16-12ka	0.807337
57	15-11ka	0.805987
57	14-10ka	0.829282
57	13-9ka	0.842358
57	12-8ka	0.851336
57	11-7ka	0.852604
57	10-6ka	0.860333
57	9-5ka	0.855469
57	8-4ka	0.854586
57	7-3ka	0.851971
57	6-2ka	0.850556
57	5-1ka	0.840983
58	30-26ka	0.784391
58	29-25ka	0.779407
58	28-24ka	0.783148
58	27-23ka	0.815855
58	26-22ka	0.823675
58	25-21ka	0.82737
58	24-20ka	0.841412
58	23-19ka	0.82693
58	22-18ka	0.824934
58	21-17ka	0.829761
58	20-16ka	0.832097
58	19-15ka	0.821049
58	18-14ka	0.824895
58	17-13ka	0.821111
58	16-12ka	0.815142
58	15-11ka	0.813567
58	14-10ka	0.830783
58	13-9ka	0.848033
58	12-8ka	0.854464
58	11-7ka	0.856366
58	10-6ka	0.86386
58	9-5ka	0.857197
58	8-4ka	0.855282
58	7-3ka	0.851217
58	6-2ka	0.849179
58	5-1ka	0.839508
59	30-26ka	0.776923
59	29-25ka	0.778291
59	28-24ka	0.786188
59	27-23ka	0.818955
59	26-22ka	0.828325
59	25-21ka	0.834988
59	24-20ka	0.847071
59	23-19ka	0.849161
59	22-18ka	0.8484
59	21-17ka	0.853869
59	20-16ka	0.855837
59	19-15ka	0.836547
59	18-14ka	0.825869
59	17-13ka	0.820736
59	16-12ka	0.816444
59	15-11ka	0.818361
59	14-10ka	0.837241
59	13-9ka	0.851761
59	12-8ka	0.860998
59	11-7ka	0.86263
59	10-6ka	0.864175
59	9-5ka	0.863098
59	8-4ka	0.861618
59	7-3ka	0.858567
59	6-2ka	0.853732
59	5-1ka	0.844285
60	30-26ka	0.781819
60	29-25ka	0.786974
60	28-24ka	0.796027
60	27-23ka	0.81915
60	26-22ka	0.828813
60	25-21ka	0.835303
60	24-20ka	0.845663
60	23-19ka	0.831767
60	22-18ka	0.83215
60	21-17ka	0.833996
60	20-16ka	0.836466
60	19-15ka	0.829748
60	18-14ka	0.832483
60	17-13ka	0.82867
60	16-12ka	0.823707
60	15-11ka	0.820662
60	14-10ka	0.833546
60	13-9ka	0.850923
60	12-8ka	0.858687
60	11-7ka	0.858445
60	10-6ka	0.865769
60	9-5ka	0.861507
60	8-4ka	0.856892
60	7-3ka	0.851476
60	6-2ka	0.850714
60	5-1ka	0.84118
61	30-26ka	0.778327
61	29-25ka	0.783473
61	28-24ka	0.791132
61	27-23ka	0.817802
61	26-22ka	0.825368
61	25-21ka	0.832305
61	24-20ka	0.843626
61	23-19ka	0.831432
61	22-18ka	0.834109
61	21-17ka	0.839411
61	20-16ka	0.842304
61	19-15ka	0.823684
61	18-14ka	0.826162
61	17-13ka	0.817292
61	16-12ka	0.811935
61	15-11ka	0.810673
61	14-10ka	0.833559
61	13-9ka	0.846333
61	12-8ka	0.860269
61	11-7ka	0.859589
61	10-6ka	0.866865
61	9-5ka	0.862893
61	8-4ka	0.860904
61	7-3ka	0.855767
61	6-2ka	0.85556
61	5-1ka	0.844301
62	30-26ka	0.788285
62	29-25ka	0.789725
62	28-24ka	0.796861
62	27-23ka	0.818797
62	26-22ka	0.826198
62	25-21ka	0.833012
62	24-20ka	0.84406
62	23-19ka	0.825337
62	22-18ka	0.828472
62	21-17ka	0.832861
62	20-16ka	0.830155
62	19-15ka	0.825057
62	18-14ka	0.832934
62	17-13ka	0.824766
62	16-12ka	0.821163
62	15-11ka	0.82385
62	14-10ka	0.833674
62	13-9ka	0.846588
62	12-8ka	0.855706
62	11-7ka	0.855818
62	10-6ka	0.864291
62	9-5ka	0.861052
62	8-4ka	0.860754
62	7-3ka	0.857385
62	6-2ka	0.855273
62	5-1ka	0.84288
63	30-26ka	0.782407
63	29-25ka	0.782707
63	28-24ka	0.791245
63	27-23ka	0.81939
63	26-22ka	0.827125
63	25-21ka	0.830225
63	24-20ka	0.842627
63	23-19ka	0.826977
63	22-18ka	0.830339
63	21-17ka	0.836252
63	20-16ka	0.841559
63	19-15ka	0.826336
63	18-14ka	0.833037
63	17-13ka	0.822334
63	16-12ka	0.816252
63	15-11ka	0.814086
63	14-10ka	0.83451
63	13-9ka	0.848691
63	12-8ka	0.861109
63	11-7ka	0.861256
63	10-6ka	0.865873
63	9-5ka	0.862247
63	8-4ka	0.860127
63	7-3ka	0.858031
63	6-2ka	0.856779
63	5-1ka	0.847054
64	30-26ka	0.782866
64	29-25ka	0.783855
64	28-24ka	0.789729
64	27-23ka	0.816175
64	26-22ka	0.826549
64	25-21ka	0.833279
64	24-20ka	0.843726
64	23-19ka	0.827058
64	22-18ka	0.830289
64	21-17ka	0.835045
64	20-16ka	0.833957
64	19-15ka	0.820392
64	18-14ka	0.824389
64	17-13ka	0.8164
64	16-12ka	0.810649
64	15-11ka	0.813573
64	14-10ka	0.832548
64	13-9ka	0.848235
64	12-8ka	0.859245
64	11-7ka	0.859219
64	10-6ka	0.863886
64	9-5ka	0.857778
64	8-4ka	0.858587
64	7-3ka	0.853027
64	6-2ka	0.851404
64	5-1ka	0.843417
65	30-26ka	0.78096
65	29-25ka	0.785125
65	28-24ka	0.791864
65	27-23ka	0.822204
65	26-22ka	0.827825
65	25-21ka	0.831445
65	24-20ka	0.842456
65	23-19ka	0.826403
65	22-18ka	0.82872
65	21-17ka	0.833147
65	20-16ka	0.838269
65	19-15ka	0.824952
65	18-14ka	0.831237
65	17-13ka	0.824603
65	16-12ka	0.818915
65	15-11ka	0.816324
65	14-10ka	0.834088
65	13-9ka	0.846774
65	12-8ka	0.853791
65	11-7ka	0.854957
65	10-6ka	0.860316
65	9-5ka	0.85848
65	8-4ka	0.861372
65	7-3ka	0.857477
65	6-2ka	0.854484
65	5-1ka	0.843435
66	30-26ka	0.790445
66	29-25ka	0.793132
66	28-24ka	0.79691
66	27-23ka	0.820851
66	26-22ka	0.824222
66	25-21ka	0.828427
66	24-20ka	0.839131
66	23-19ka	0.826713
66	22-18ka	0.831189
66	21-17ka	0.835652
66	20-16ka	0.836273
66	19-15ka	0.822313
66	18-14ka	0.829361
66	17-13ka	0.822023
66	16-12ka	0.819305
66	15-11ka	0.818685
66	14-10ka	0.835709
66	13-9ka	0.846844
66	12-8ka	0.856592
66	11-7ka	0.856907
66	10-6ka	0.861533
66	9-5ka	0.858946
66	8-4ka	0.855601
66	7-3ka	0.849366
66	6-2ka	0.846653
66	5-1ka	0.836661
67	30-26ka	0.781738
67	29-25ka	0.783271
67	28-24ka	0.790339
67	27-23ka	0.81805
67	26-22ka	0.823387
67	25-21ka	0.830739
67	24-20ka	0.842941
67	23-19ka	0.828493
67	22-18ka	0.831042
67	21-17ka	0.838863
67	20-16ka	0.840473
67	19-15ka	0.831091
67	18-14ka	0.835218
67	17-13ka	0.830388
67	16-12ka	0.822531
67	15-11ka	0.821904
67	14-10ka	0.836578
67	13-9ka	0.85129
67	12-8ka	0.857881
67	11-7ka	0.859607
67	10-6ka	0.863376
67	9-5ka	0.858344
67	8-4ka	0.858077
67	7-3ka	0.852435
67	6-2ka	0.850023
67	5-1ka	0.839511
68	30-26ka	0.778613
68	29-25ka	0.778179
68	28-24ka	0.78288
68	27-23ka	0.816713
68	26-22ka	0.824288
68	25-21ka	0.828731
68	24-20ka	0.841726
68	23-19ka	0.829851
68	22-18ka	0.833773
68	21-17ka	0.839128
68	20-16ka	0.841086
68	19-15ka	0.832028
68	18-14ka	0.834795
68	17-13ka	0.828297
68	16-12ka	0.824117
68	15-11ka	0.824659
68	14-10ka	0.837504
68	13-9ka	0.852673
68	12-8ka	0.861925
68	11-7ka	0.860147
68	10-6ka	0.862883
68	9-5ka	0.858713
68	8-4ka	0.857924
68	7-3ka	0.850884
68	6-2ka	0.85139
68	5-1ka	0.839766
69	30-26ka	0.779415
69	29-25ka	0.782245
69	28-24ka	0.791339
69	27-23ka	0.819013
69	26-22ka	0.824386
69	25-21ka	0.831433
69	24-20ka	0.843025
69	23-19ka	0.844717
69	22-18ka	0.852046
69	21-17ka	0.859818
69	20-16ka	0.863054
69	19-15ka	0.846468
69	18-14ka	0.83441
69	17-13ka	0.82626
69	16-12ka	0.821327
69	15-11ka	0.818988
69	14-10ka	0.834299
69	13-9ka	0.846425
69	12-8ka	0.855298
69	11-7ka	0.853263
69	10-6ka	0.859807
69	9-5ka	0.856875
69	8-4ka	0.856712
69	7-3ka	0.852002
69	6-2ka	0.852058
69	5-1ka	0.844277
70	30-26ka	0.784737
70	29-25ka	0.784318
70	28-24ka	0.791103
70	27-23ka	0.818678
70	26-22ka	0.824428
70	25-21ka	0.828104
70	24-20ka	0.843625
70	23-19ka	0.828272
70	22-18ka	0.832798
70	21-17ka	0.83713
70	20-16ka	0.836971
70	19-15ka	0.828629
70	18-14ka	0.831249
70	17-13ka	0.827163
70	16-12ka	0.823955
70	15-11ka	0.824078
70	14-10ka	0.835785
70	13-9ka	0.852248
70	12-8ka	0.855155
70	11-7ka	0.853555
70	10-6ka	0.860459
70	9-5ka	0.855888
70	8-4ka	0.853948
70	7-3ka	0.854682
70	6-2ka	0.854295
70	5-1ka	0.844782
71	30-26ka	0.777212
71	29-25ka	0.776808
71	28-24ka	0.786772
71	27-23ka	0.814767
71	26-22ka	0.821692
71	25-21ka	0.828496
71	24-20ka	0.84234
71	23-19ka	0.843232
71	22-18ka	0.852369
71	21-17ka	0.859668
71	20-16ka	0.860519
71	19-15ka	0.845292
71	18-14ka	0.831127
71	17-13ka	0.823598
71	16-12ka	0.816861
71	15-11ka	0.816428
71	14-10ka	0.834315
71	13-9ka	0.850511
71	12-8ka	0.859079
71	11-7ka	0.85967
71	10-6ka	0.863174
71	9-5ka	0.859403
71	8-4ka	0.856417
71	7-3ka	0.852192
71	6-2ka	0.850815
71	5-1ka	0.838202
72	30-26ka	0.785569
72	29-25ka	0.78565
72	28-24ka	0.793642
72	27-23ka	0.823066
72	26-22ka	0.827212
72	25-21ka	0.834331
72	24-20ka	0.843957
72	23-19ka	0.83194
72	22-18ka	0.831693
72	21-17ka	0.836283
72	20-16ka	0.837953
72	19-15ka	0.82389
72	18-14ka	0.822164
72	17-13ka	0.815629
72	16-12ka	0.811749
72	15-11ka	0.810889
72	14-10ka	0.82895
72	13-9ka	0.845726
72	12-8ka	0.8554
72	11-7ka	0.856491
72	10-6ka	0.86191
72	9-5ka	0.857341
72	8-4ka	0.857807
72	7-3ka	0.854258
72	6-2ka	0.853564
72	5-1ka	0.84329
73	30-26ka	0.781231
73	29-25ka	0.781896
73	28-24ka	0.790083
73	27-23ka	0.819232
73	26-22ka	0.827714
73	25-21ka	0.831719
73	24-20ka	0.84389
73	23-19ka	0.829804
73	22-18ka	0.830042
73	21-17ka	0.835947
73	20-16ka	0.836708
73	19-15ka	0.827165
73	18-14ka	0.829069
73	17-13ka	0.822332
73	16-12ka	0.816646
73	15-11ka	0.816269
73	14-10ka	0.830261
73	13-9ka	0.847307
73	12-8ka	0.857859
73	11-7ka	0.858669
73	10-6ka	0.865062
73	9-5ka	0.86068
73	8-4ka	0.859208
73	7-3ka	0.854947
73	6-2ka	0.853112
73	5-1ka	0.845567
74	30-26ka	0.783345
74	29-25ka	0.786069
74	28-24ka	0.792217
74	27-23ka	0.819023
74	26-22ka	0.822522
74	25-21ka	0.831108
74	24-20ka	0.840426
74	23-19ka	0.82723
74	22-18ka	0.830406
74	21-17ka	0.838096
74	20-16ka	0.838713
74	19-15ka	0.825911
74	18-14ka	0.830496
74	17-13ka	0.82326
74	16-12ka	0.815568
74	15-11ka	0.815743
74	14-10ka	0.832532
74	13-9ka	0.845041
74	12-8ka	0.853855
74	11-7ka	0.855587
74	10-6ka	0.859954
74	9-5ka	0.858236
74	8-4ka	0.858017
74	7-3ka	0.855418
74	6-2ka	0.856224
74	5-1ka	0.845734
75	30-26ka	0.781821
75	29-25ka	0.780161
75	28-24ka	0.788258
75	27-23ka	0.813297
75	26-22ka	0.82312
75	25-21ka	0.828401
75	24-20ka	0.840472
75	23-19ka	0.823125
75	22-18ka	0.828298
75	21-17ka	0.834083
75	20-16ka	0.83319
75	19-15ka	0.817321
75	18-14ka	0.825418
75	17-13ka	0.820687
75	16-12ka	0.814203
75	15-11ka	0.816658
75	14-10ka	0.837205
75	13-9ka	0.850444
75	12-8ka	0.856593
75	11-7ka	0.858743
75	10-6ka	0.861631
75	9-5ka	0.859505
75	8-4ka	0.85788
75	7-3ka	0.852258
75	6-2ka	0.849799
75	5-1ka	0.842412
76	30-26ka	0.790985
76	29-25ka	0.788432
76	28-24ka	0.793791
76	27-23ka	0.81857
76	26-22ka	0.826088
76	25-21ka	0.834118
76	24-20ka	0.84537
76	23-19ka	0.830703
76	22-18ka	0.831172
76	21-17ka	0.833528
76	20-16ka	0.837653
76	19-15ka	0.823191
76	18-14ka	0.827548
76	17-13ka	0.822555
76	16-12ka	0.819272
76	15-11ka	0.817789
76	14-10ka	0.837758
76	13-9ka	0.853514
76	12-8ka	0.862323
76	11-7ka	0.861608
76	10-6ka	0.865767
76	9-5ka	0.860205
76	8-4ka	0.857088
76	7-3ka	0.853104
76	6-2ka	0.85185
76	5-1ka	0.842156
77	30-26ka	0.786651
77	29-25ka	0.784744
77	28-24ka	0.792141
77	27-23ka	0.819066
77	26-22ka	0.824392
77	25-21ka	0.829552
77	24-20ka	0.840699
77	23-19ka	0.826841
77	22-18ka	0.830608
77	21-17ka	0.835562
77	20-16ka	0.837136
77	19-15ka	0.830354
77	18-14ka	0.830979
77	17-13ka	0.821625
77	16-12ka	0.817947
77	15-11ka	0.815253
77	14-10ka	0.826744
77	13-9ka	0.844001
77	12-8ka	0.856364
77	11-7ka	0.85459
77	10-6ka	0.860308
77	9-5ka	0.856027
[truncated: 602 more rows]

## Sheet: Figure 3e&3f
Figure 3e&3f. The cushion plant abundance and tree plant abundance change along time windows.
Windows	cushion_sd	tree_sd	cushion	tree
30-26ka	0.0790369	0.0261646	14.0962	3.26877
29-25ka	0.079721	0.0257403	12.9958	3.15258
28-24ka	0.0783254	0.0248566	12.8981	3.14398
27-23ka	0.073069	0.0230862	11.9443	3.0264
26-22ka	0.065351	0.016161	11.606	0.711466
25-21ka	0.0633857	0.0144052	11.4212	0.409083
24-20ka	0.0696636	0.0176533	11.4044	0.65681
23-19ka	0.429789	0.0689085	11.0243	0.636578
22-18ka	0.323155	0.0702652	10.045	0.65728
21-17ka	0.178388	0.104034	8.63762	1.01287
20-16ka	0.114163	0.129482	6.01847	1.27212
19-15ka	0.263957	0.0973797	4.50035	0.960589
18-14ka	0.0405016	0.0342621	3.59945	1.61454
17-13ka	0.0336119	0.0390419	2.19692	2.35192
16-12ka	0.027311	0.047111	1.03772	4.93104
15-11ka	0.028545	0.0589816	1.13251	8.15278
14-10ka	0.0238243	0.0674907	0.94328	10.8212
13-9ka	0.0209865	0.0669346	0.75167	12.4165
12-8ka	0.017808	0.0708613	0.55337	13.1739
11-7ka	0.0187285	0.0661873	0.548797	11.2708
10-6ka	0.0138901	0.0567633	0.339006	9.78493
9-5ka	0.0143064	0.0509327	0.362771	7.80461
8-4ka	0.0120901	0.0492981	0.257589	6.51786
7-3ka	0.0117792	0.0453733	0.284874	5.65473
6-2ka	0.012958	0.0420277	0.297131	5.30567
5-1ka	0.0154068	0.0390175	0.355603	4.2878

## Sheet: Figure 3g&3h
Figure 3e&3f. The temperature based on pollen reconstruction and the isotope records change along time windows.
Windows	TANN_WAPLS	TANN_Lower_CI	TANN_Upper_CI	isotope
30-26ka	-10.782	-13.4352	-8.12884	-44.268
29-25ka	-10.8957	-13.4322	-8.35916	-44.148
28-24ka	-10.8643	-13.3049	-8.42377	-44.166
27-23ka	-10.8906	-13.2542	-8.52693	-44.182
26-22ka	-10.9345	-13.2112	-8.65769	-43.742
25-21ka	-10.8623	-13.1689	-8.55561	-42.96
24-20ka	-10.7273	-13.2704	-8.18434	-42.678
23-19ka	-10.7441	-13.3362	-8.1519	-42.2418
22-18ka	-10.8823	-13.4284	-8.33624	-41.6216
21-17ka	-11.022	-13.4784	-8.5656	-41.5456
20-16ka	-11.118	-13.3363	-8.89966	-41.6933
19-15ka	-11.1541	-13.108	-9.20015	-41.6996
18-14ka	-11.1117	-12.9853	-9.2381	-41.094
17-13ka	-10.8337	-12.7189	-8.94853	-40.958
16-12ka	-10.4575	-12.426	-8.48899	-40.68
15-11ka	-10.0664	-12.1445	-7.98827	-39.544
14-10ka	-9.76093	-11.9033	-7.61861	-38.182
13-9ka	-9.49439	-11.6582	-7.33062	-37.576
12-8ka	-9.30398	-11.4428	-7.1652	-36.492
11-7ka	-9.09572	-11.2462	-6.94526	-35.324
10-6ka	-8.98926	-11.1742	-6.80434	-34.964
9-5ka	-8.80385	-11.0392	-6.5685	-34.866
8-4ka	-8.65521	-11.0048	-6.3056	-34.768
7-3ka	-8.6667	-10.9892	-6.34424	-34.838
6-2ka	-8.77206	-11.0991	-6.44503	-34.88
5-1ka	-8.80594	-11.1289	-6.48297	-34.896

## Sheet: Figure 4
Figure 4. The richness and mean range size(based on AOO method) relationship based on 5ka time window.
richness	range_AOO	Windows
148	2.08108	30-26ka
126	1.88889	30-26ka
158	2.07595	30-26ka
124	1.85484	30-26ka
158	2.03165	30-26ka
150	1.99333	30-26ka
129	1.90698	30-26ka
160	2.03125	30-26ka
127	1.81102	30-26ka
155	2.08387	30-26ka
142	2.06338	30-26ka
130	1.88462	30-26ka
155	2.03871	30-26ka
117	1.94017	30-26ka
153	2.03268	30-26ka
148	2.05405	30-26ka
135	1.85926	30-26ka
158	2.10127	30-26ka
126	1.87302	30-26ka
159	1.97484	30-26ka
148	2.04054	30-26ka
129	1.89147	30-26ka
157	2.02548	30-26ka
120	1.9	30-26ka
153	2.05229	30-26ka
144	2.09028	30-26ka
122	1.98361	30-26ka
154	2.12338	30-26ka
121	1.89256	30-26ka
153	2.01961	30-26ka
145	2.04138	30-26ka
126	1.88095	30-26ka
154	2.14935	30-26ka
127	1.8189	30-26ka
151	2.07285	30-26ka
143	2.06993	30-26ka
133	1.84962	30-26ka
151	2.09272	30-26ka
121	1.8843	30-26ka
156	2.04487	30-26ka
145	2.03448	30-26ka
126	1.89683	30-26ka
156	2.08333	30-26ka
121	1.90083	30-26ka
149	2.08054	30-26ka
142	2.07746	30-26ka
129	1.90698	30-26ka
152	2.125	30-26ka
124	1.84677	30-26ka
154	2.03247	30-26ka
141	2.11348	30-26ka
133	1.86466	30-26ka
158	2.13291	30-26ka
128	1.80469	30-26ka
148	2.05405	30-26ka
152	2	30-26ka
131	1.89313	30-26ka
157	2.05732	30-26ka
127	1.83465	30-26ka
159	1.98742	30-26ka
143	2.05594	30-26ka
135	1.84444	30-26ka
160	2.0375	30-26ka
123	1.85366	30-26ka
155	2.00645	30-26ka
141	2.13475	30-26ka
126	1.96825	30-26ka
160	2.09375	30-26ka
125	1.832	30-26ka
151	2.10596	30-26ka
144	1.99306	30-26ka
134	1.88806	30-26ka
161	2.04969	30-26ka
124	1.83871	30-26ka
156	2.03846	30-26ka
148	2.07432	30-26ka
132	1.89394	30-26ka
155	2.08387	30-26ka
124	1.84677	30-26ka
153	2.03922	30-26ka
143	2.04196	30-26ka
126	1.92857	30-26ka
150	2.05333	30-26ka
128	1.88281	30-26ka
152	2.04605	30-26ka
140	2.10714	30-26ka
129	1.89147	30-26ka
163	2.06135	30-26ka
122	1.89344	30-26ka
145	2.13103	30-26ka
140	2.07143	30-26ka
126	1.96032	30-26ka
150	2.14	30-26ka
128	1.83594	30-26ka
155	1.9871	30-26ka
142	2.03521	30-26ka
121	1.95041	30-26ka
159	2.07547	30-26ka
132	1.80303	30-26ka
159	2.03774	30-26ka
138	2.13768	30-26ka
133	1.8797	30-26ka
155	2.07097	30-26ka
128	1.84375	30-26ka
152	2.03947	30-26ka
141	2.10638	30-26ka
123	1.94309	30-26ka
158	2.13291	30-26ka
126	1.86508	30-26ka
155	2.03226	30-26ka
147	2.04762	30-26ka
132	1.92424	30-26ka
151	2.10596	30-26ka
125	1.856	30-26ka
151	2.03974	30-26ka
147	2.06122	30-26ka
132	1.87879	30-26ka
153	2.17647	30-26ka
133	1.80451	30-26ka
153	2.07843	30-26ka
146	2.0137	30-26ka
126	1.93651	30-26ka
151	2.11258	30-26ka
128	1.82031	30-26ka
152	1.98026	30-26ka
142	2.09155	30-26ka
128	1.89062	30-26ka
160	2.13125	30-26ka
125	1.864	30-26ka
147	2.09524	30-26ka
146	2.06849	30-26ka
125	1.936	30-26ka
161	2.02484	30-26ka
116	1.93966	30-26ka
154	2.02597	30-26ka
148	2.01351	30-26ka
125	1.928	30-26ka
157	2.07006	30-26ka
120	1.875	30-26ka
150	2.06	30-26ka
146	2.07534	30-26ka
136	1.84559	30-26ka
159	2.10063	30-26ka
133	1.80451	30-26ka
151	2.04636	30-26ka
140	2.10714	30-26ka
129	1.90698	30-26ka
155	2.05806	30-26ka
125	1.92	30-26ka
148	2.13514	30-26ka
143	2.1049	30-26ka
134	1.88806	30-26ka
153	2.09804	30-26ka
122	1.86066	30-26ka
149	2.03356	30-26ka
146	2.07534	30-26ka
124	1.99194	30-26ka
161	2.04348	30-26ka
125	1.904	30-26ka
150	2.12667	30-26ka
147	2.0068	30-26ka
125	1.936	30-26ka
161	2.04348	30-26ka
128	1.8125	30-26ka
163	2.00613	30-26ka
144	2.07639	30-26ka
133	1.86466	30-26ka
151	2.13907	30-26ka
122	1.85246	30-26ka
149	2.0604	30-26ka
144	2.06944	30-26ka
127	1.89764	30-26ka
155	2.07097	30-26ka
124	1.8871	30-26ka
152	2.01974	30-26ka
140	2.07857	30-26ka
136	1.89706	30-26ka
157	2.12102	30-26ka
129	1.81395	30-26ka
153	2.06536	30-26ka
150	2.04667	30-26ka
130	1.92308	30-26ka
157	2.10828	30-26ka
127	1.85039	30-26ka
153	2.05882	30-26ka
146	2.04795	30-26ka
129	1.88372	30-26ka
155	2.10968	30-26ka
126	1.84127	30-26ka
152	2.05263	30-26ka
140	2.1	30-26ka
127	1.88976	30-26ka
153	2.13725	30-26ka
124	1.83871	30-26ka
144	2.17361	30-26ka
142	2.09859	30-26ka
137	1.86861	30-26ka
160	2.0625	30-26ka
118	1.91525	30-26ka
157	1.96178	30-26ka
145	2.01379	30-26ka
127	1.94488	30-26ka
154	2.08442	30-26ka
129	1.8062	30-26ka
155	2.03226	30-26ka
143	2.07692	30-26ka
127	1.86614	30-26ka
159	2.0566	30-26ka
124	1.93548	30-26ka
161	1.98137	30-26ka
141	2.07801	30-26ka
130	1.90769	30-26ka
153	2.11765	30-26ka
127	1.84252	30-26ka
147	2.12245	30-26ka
141	2.12057	30-26ka
125	1.936	30-26ka
159	2.02516	30-26ka
123	1.81301	30-26ka
158	2.03165	30-26ka
142	2.1338	30-26ka
128	1.94531	30-26ka
160	2.05625	30-26ka
128	1.85938	30-26ka
148	2.08784	30-26ka
147	2.05442	30-26ka
131	1.87786	30-26ka
158	2.09494	30-26ka
124	1.89516	30-26ka
162	1.96914	30-26ka
144	2.09722	30-26ka
128	1.92188	30-26ka
164	2.04878	30-26ka
122	1.92623	30-26ka
149	2.04027	30-26ka
151	2	30-26ka
125	1.888	30-26ka
146	2.13699	30-26ka
123	1.93496	30-26ka
152	2.06579	30-26ka
145	2.04828	30-26ka
132	1.93182	30-26ka
155	2.05806	30-26ka
128	1.8125	30-26ka
155	2.00645	30-26ka
147	2.04762	30-26ka
128	1.9375	30-26ka
164	2.05488	30-26ka
125	1.864	30-26ka
148	2.0473	30-26ka
141	2.05674	30-26ka
134	1.90299	30-26ka
157	2.04459	30-26ka
132	1.84848	30-26ka
153	2.01307	30-26ka
150	2.02667	30-26ka
131	1.90076	30-26ka
148	2.18243	30-26ka
119	1.86555	30-26ka
153	1.99346	30-26ka
144	2.07639	30-26ka
130	1.91538	30-26ka
156	2.04487	30-26ka
128	1.84375	30-26ka
147	2.06122	30-26ka
146	2.05479	30-26ka
135	1.87407	30-26ka
156	2.10256	30-26ka
127	1.84252	30-26ka
157	1.94904	30-26ka
145	1.9931	30-26ka
132	1.92424	30-26ka
146	2.14384	30-26ka
125	1.848	30-26ka
153	1.96732	30-26ka
146	2.10959	30-26ka
124	1.93548	30-26ka
152	2.13816	30-26ka
126	1.8254	30-26ka
148	2.06757	30-26ka
140	2.06429	30-26ka
126	1.89683	30-26ka
157	2.12102	30-26ka
128	1.84375	30-26ka
153	2.0719	30-26ka
145	2.07586	30-26ka
127	1.88189	30-26ka
160	1.9875	30-26ka
119	1.92437	30-26ka
146	2.11644	30-26ka
144	2.11111	30-26ka
124	1.8871	30-26ka
163	2.04908	30-26ka
121	1.8843	30-26ka
147	2.08844	30-26ka
142	2.06338	30-26ka
129	1.90698	30-26ka
166	1.96988	30-26ka
123	1.84553	30-26ka
152	2.06579	30-26ka
145	2.04138	30-26ka
127	1.91339	30-26ka
154	2.05195	30-26ka
121	1.94215	30-26ka
155	2.05161	30-26ka
136	2.11765	30-26ka
128	1.92188	30-26ka
166	2.01205	30-26ka
127	1.84252	30-26ka
151	2.01987	30-26ka
137	2.11679	30-26ka
136	1.86029	30-26ka
151	2.13907	30-26ka
127	1.86614	30-26ka
148	2.09459	30-26ka
139	2.05036	30-26ka
137	1.84672	30-26ka
157	2.03822	30-26ka
126	1.84921	30-26ka
152	2.03289	30-26ka
145	2.07586	30-26ka
136	1.83088	30-26ka
160	2.05	30-26ka
121	1.89256	30-26ka
151	2.0596	30-26ka
149	2.05369	30-26ka
129	1.89922	30-26ka
152	2.11842	30-26ka
119	1.88235	30-26ka
156	2.01923	30-26ka
139	2.14388	30-26ka
132	1.90152	30-26ka
149	2.14094	30-26ka
123	1.88618	30-26ka
150	2.04667	30-26ka
142	2.11268	30-26ka
128	1.89844	30-26ka
155	2.10323	30-26ka
131	1.80153	30-26ka
153	2.01961	30-26ka
152	2	30-26ka
126	1.9127	30-26ka
152	2.11184	30-26ka
125	1.824	30-26ka
155	2.05161	30-26ka
145	2.04828	30-26ka
127	1.9685	30-26ka
157	2.10191	30-26ka
120	1.89167	30-26ka
154	2	30-26ka
139	2.08633	30-26ka
134	1.8806	30-26ka
151	2.12583	30-26ka
124	1.87097	30-26ka
155	2.00645	30-26ka
147	2.05442	30-26ka
124	1.93548	30-26ka
161	2.06211	30-26ka
119	1.88235	30-26ka
157	2.05096	30-26ka
139	2.10791	30-26ka
128	1.875	30-26ka
153	2.10458	30-26ka
121	1.86777	30-26ka
154	2.03247	30-26ka
141	2.08511	30-26ka
124	1.96774	30-26ka
158	2.08228	30-26ka
125	1.864	30-26ka
150	2.03333	30-26ka
136	2.15441	30-26ka
131	1.89313	30-26ka
163	2.01227	30-26ka
126	1.80952	30-26ka
158	1.99367	30-26ka
154	1.97403	30-26ka
136	1.86765	30-26ka
158	2.08861	30-26ka
118	1.85593	30-26ka
154	2.03247	30-26ka
144	2.01389	30-26ka
128	1.89844	30-26ka
150	2.15333	30-26ka
128	1.77344	30-26ka
160	2.05	30-26ka
143	2.0979	30-26ka
123	2	30-26ka
156	2.12179	30-26ka
127	1.83465	30-26ka
157	2.07643	30-26ka
135	2.06667	30-26ka
126	1.93651	30-26ka
159	2.06289	30-26ka
125	1.848	30-26ka
152	1.99342	30-26ka
147	2.0068	30-26ka
130	1.91538	30-26ka
161	2.10559	30-26ka
125	1.848	30-26ka
151	2.07285	30-26ka
146	2.0411	30-26ka
130	1.91538	30-26ka
153	2.12418	30-26ka
126	1.87302	30-26ka
151	2.09272	30-26ka
139	2.09353	30-26ka
128	1.91406	30-26ka
147	2.13605	30-26ka
123	1.87805	30-26ka
151	2	30-26ka
153	2.01307	30-26ka
130	1.88462	30-26ka
150	2.11333	30-26ka
120	1.875	30-26ka
145	2.11724	30-26ka
150	2.04	30-26ka
144	1.84028	30-26ka
152	2.07895	30-26ka
123	1.85366	30-26ka
153	2.03268	30-26ka
149	1.98658	30-26ka
127	1.92126	30-26ka
153	2.12418	30-26ka
127	1.82677	30-26ka
149	2.0604	30-26ka
141	2.09929	30-26ka
133	1.89474	30-26ka
164	2.03659	30-26ka
125	1.856	30-26ka
147	2.06803	30-26ka
145	2.06207	30-26ka
125	1.936	30-26ka
155	2.11613	30-26ka
124	1.82258	30-26ka
148	2.10811	30-26ka
144	2.09722	30-26ka
129	1.96899	30-26ka
158	2.13291	30-26ka
128	1.85156	30-26ka
152	2.03947	30-26ka
145	2.08966	30-26ka
125	1.864	30-26ka
159	2.10063	30-26ka
125	1.864	30-26ka
156	1.99359	30-26ka
144	2.10417	30-26ka
132	1.87879	30-26ka
162	2.07407	30-26ka
120	1.93333	30-26ka
152	2.05263	30-26ka
140	2.1	30-26ka
131	1.92366	30-26ka
150	2.17333	30-26ka
125	1.864	30-26ka
153	2.08497	30-26ka
148	2.0473	30-26ka
123	1.95935	30-26ka
162	2.11111	30-26ka
132	1.84091	30-26ka
155	2.03871	30-26ka
146	1.9863	30-26ka
128	1.92969	30-26ka
167	2.05389	30-26ka
123	1.88618	30-26ka
146	2.08219	30-26ka
149	1.99329	30-26ka
128	1.94531	30-26ka
155	2.10323	30-26ka
124	1.8629	30-26ka
150	2.00667	30-26ka
147	2.08844	30-26ka
129	1.90698	30-26ka
159	2.07547	30-26ka
126	1.85714	30-26ka
147	2.08844	30-26ka
150	2.01333	30-26ka
135	1.85185	30-26ka
151	2.17219	30-26ka
126	1.78571	30-26ka
145	2.10345	30-26ka
136	2.14706	30-26ka
135	1.86667	30-26ka
153	2.09804	30-26ka
125	1.888	30-26ka
153	2.02614	30-26ka
148	2.04054	30-26ka
126	1.90476	30-26ka
154	2.12987	30-26ka
126	1.87302	30-26ka
150	2.04667	30-26ka
144	2.07639	30-26ka
128	1.90625	30-26ka
158	2.03165	30-26ka
129	1.83721	30-26ka
153	2.00654	30-26ka
143	2.05594	30-26ka
131	1.83206	30-26ka
156	2.10256	30-26ka
124	1.85484	30-26ka
155	2.04516	30-26ka
131	2.00763	29-25ka
148	2.08108	29-25ka
126	1.88889	29-25ka
158	2.07595	29-25ka
124	1.85484	29-25ka
137	1.92701	29-25ka
150	1.99333	29-25ka
129	1.90698	29-25ka
160	2.03125	29-25ka
127	1.81102	29-25ka
139	1.88489	29-25ka
142	2.06338	29-25ka
130	1.88462	29-25ka
155	2.03871	29-25ka
117	1.94017	29-25ka
137	1.91971	29-25ka
148	2.05405	29-25ka
135	1.85926	29-25ka
158	2.10127	29-25ka
126	1.87302	29-25ka
140	1.83571	29-25ka
148	2.04054	29-25ka
129	1.89147	29-25ka
157	2.02548	29-25ka
120	1.9	29-25ka
135	1.87407	29-25ka
144	2.09028	29-25ka
122	1.98361	29-25ka
154	2.12338	29-25ka
121	1.89256	29-25ka
143	1.92308	29-25ka
145	2.04138	29-25ka
126	1.88095	29-25ka
154	2.14935	29-25ka
127	1.8189	29-25ka
135	1.9037	29-25ka
143	2.06993	29-25ka
133	1.84962	29-25ka
151	2.09272	29-25ka
121	1.8843	29-25ka
138	1.92754	29-25ka
145	2.03448	29-25ka
126	1.89683	29-25ka
156	2.08333	29-25ka
121	1.90083	29-25ka
138	1.9058	29-25ka
142	2.07746	29-25ka
129	1.90698	29-25ka
152	2.125	29-25ka
124	1.84677	29-25ka
140	1.88571	29-25ka
141	2.11348	29-25ka
133	1.86466	29-25ka
158	2.13291	29-25ka
128	1.80469	29-25ka
140	1.95	29-25ka
152	2	29-25ka
131	1.89313	29-25ka
157	2.05732	29-25ka
127	1.83465	29-25ka
132	1.93182	29-25ka
143	2.05594	29-25ka
135	1.84444	29-25ka
160	2.0375	29-25ka
123	1.85366	29-25ka
139	1.92086	29-25ka
141	2.13475	29-25ka
126	1.96825	29-25ka
160	2.09375	29-25ka
125	1.832	29-25ka
144	1.86806	29-25ka
144	1.99306	29-25ka
134	1.88806	29-25ka
161	2.04969	29-25ka
124	1.83871	29-25ka
135	1.91852	29-25ka
148	2.07432	29-25ka
132	1.89394	29-25ka
155	2.08387	29-25ka
124	1.84677	29-25ka
142	1.88732	29-25ka
143	2.04196	29-25ka
126	1.92857	29-25ka
150	2.05333	29-25ka
128	1.88281	29-25ka
138	1.8913	29-25ka
140	2.10714	29-25ka
129	1.89147	29-25ka
163	2.06135	29-25ka
122	1.89344	29-25ka
144	1.86806	29-25ka
140	2.07143	29-25ka
126	1.96032	29-25ka
150	2.14	29-25ka
128	1.83594	29-25ka
140	1.94286	29-25ka
142	2.03521	29-25ka
121	1.95041	29-25ka
159	2.07547	29-25ka
132	1.80303	29-25ka
134	1.97761	29-25ka
138	2.13768	29-25ka
133	1.8797	29-25ka
155	2.07097	29-25ka
128	1.84375	29-25ka
133	1.90977	29-25ka
141	2.10638	29-25ka
123	1.94309	29-25ka
158	2.13291	29-25ka
126	1.86508	29-25ka
136	1.89706	29-25ka
147	2.04762	29-25ka
132	1.92424	29-25ka
151	2.10596	29-25ka
125	1.856	29-25ka
143	1.88811	29-25ka
147	2.06122	29-25ka
132	1.87879	29-25ka
153	2.17647	29-25ka
133	1.80451	29-25ka
139	1.94964	29-25ka
146	2.0137	29-25ka
126	1.93651	29-25ka
151	2.11258	29-25ka
128	1.82031	29-25ka
142	1.88028	29-25ka
142	2.09155	29-25ka
128	1.89062	29-25ka
160	2.13125	29-25ka
125	1.864	29-25ka
141	1.87943	29-25ka
146	2.06849	29-25ka
125	1.936	29-25ka
161	2.02484	29-25ka
116	1.93966	29-25ka
142	1.8662	29-25ka
148	2.01351	29-25ka
125	1.928	29-25ka
157	2.07006	29-25ka
120	1.875	29-25ka
147	1.86395	29-25ka
146	2.07534	29-25ka
136	1.84559	29-25ka
159	2.10063	29-25ka
133	1.80451	29-25ka
140	1.9	29-25ka
140	2.10714	29-25ka
129	1.90698	29-25ka
155	2.05806	29-25ka
125	1.92	29-25ka
136	1.97059	29-25ka
143	2.1049	29-25ka
134	1.88806	29-25ka
153	2.09804	29-25ka
122	1.86066	29-25ka
137	1.89781	29-25ka
146	2.07534	29-25ka
124	1.99194	29-25ka
161	2.04348	29-25ka
125	1.904	29-25ka
133	1.93985	29-25ka
147	2.0068	29-25ka
125	1.936	29-25ka
161	2.04348	29-25ka
128	1.8125	29-25ka
140	1.87857	29-25ka
144	2.07639	29-25ka
133	1.86466	29-25ka
151	2.13907	29-25ka
122	1.85246	29-25ka
135	1.93333	29-25ka
144	2.06944	29-25ka
127	1.89764	29-25ka
155	2.07097	29-25ka
124	1.8871	29-25ka
139	1.88489	29-25ka
140	2.07857	29-25ka
136	1.89706	29-25ka
157	2.12102	29-25ka
129	1.81395	29-25ka
142	1.88028	29-25ka
150	2.04667	29-25ka
130	1.92308	29-25ka
157	2.10828	29-25ka
127	1.85039	29-25ka
138	1.9058	29-25ka
146	2.04795	29-25ka
129	1.88372	29-25ka
155	2.10968	29-25ka
126	1.84127	29-25ka
138	1.92029	29-25ka
140	2.1	29-25ka
127	1.88976	29-25ka
153	2.13725	29-25ka
124	1.83871	29-25ka
132	1.97727	29-25ka
142	2.09859	29-25ka
137	1.86861	29-25ka
160	2.0625	29-25ka
118	1.91525	29-25ka
135	1.91111	29-25ka
145	2.01379	29-25ka
127	1.94488	29-25ka
154	2.08442	29-25ka
129	1.8062	29-25ka
143	1.8951	29-25ka
143	2.07692	29-25ka
127	1.86614	29-25ka
159	2.0566	29-25ka
124	1.93548	29-25ka
140	1.86429	29-25ka
141	2.07801	29-25ka
130	1.90769	29-25ka
153	2.11765	29-25ka
127	1.84252	29-25ka
142	1.90141	29-25ka
141	2.12057	29-25ka
125	1.936	29-25ka
159	2.02516	29-25ka
123	1.81301	29-25ka
138	1.91304	29-25ka
142	2.1338	29-25ka
128	1.94531	29-25ka
160	2.05625	29-25ka
128	1.85938	29-25ka
136	1.88971	29-25ka
147	2.05442	29-25ka
131	1.87786	29-25ka
158	2.09494	29-25ka
124	1.89516	29-25ka
139	1.89209	29-25ka
144	2.09722	29-25ka
128	1.92188	29-25ka
164	2.04878	29-25ka
122	1.92623	29-25ka
139	1.88489	29-25ka
151	2	29-25ka
125	1.888	29-25ka
146	2.13699	29-25ka
123	1.93496	29-25ka
136	1.88235	29-25ka
145	2.04828	29-25ka
132	1.93182	29-25ka
155	2.05806	29-25ka
128	1.8125	29-25ka
134	1.92537	29-25ka
147	2.04762	29-25ka
128	1.9375	29-25ka
164	2.05488	29-25ka
125	1.864	29-25ka
138	1.94203	29-25ka
141	2.05674	29-25ka
134	1.90299	29-25ka
157	2.04459	29-25ka
132	1.84848	29-25ka
133	1.93233	29-25ka
150	2.02667	29-25ka
131	1.90076	29-25ka
148	2.18243	29-25ka
119	1.86555	29-25ka
136	1.94118	29-25ka
144	2.07639	29-25ka
130	1.91538	29-25ka
156	2.04487	29-25ka
128	1.84375	29-25ka
135	1.95556	29-25ka
146	2.05479	29-25ka
135	1.87407	29-25ka
156	2.10256	29-25ka
127	1.84252	29-25ka
134	1.95522	29-25ka
145	1.9931	29-25ka
132	1.92424	29-25ka
146	2.14384	29-25ka
125	1.848	29-25ka
132	1.93182	29-25ka
146	2.10959	29-25ka
124	1.93548	29-25ka
152	2.13816	29-25ka
126	1.8254	29-25ka
140	1.9	29-25ka
140	2.06429	29-25ka
126	1.89683	29-25ka
157	2.12102	29-25ka
128	1.84375	29-25ka
144	1.875	29-25ka
145	2.07586	29-25ka
127	1.88189	29-25ka
160	1.9875	29-25ka
119	1.92437	29-25ka
136	1.89706	29-25ka
144	2.11111	29-25ka
124	1.8871	29-25ka
163	2.04908	29-25ka
121	1.8843	29-25ka
139	1.92086	29-25ka
142	2.06338	29-25ka
129	1.90698	29-25ka
166	1.96988	29-25ka
123	1.84553	29-25ka
136	1.93382	29-25ka
145	2.04138	29-25ka
127	1.91339	29-25ka
154	2.05195	29-25ka
121	1.94215	29-25ka
144	1.85417	29-25ka
136	2.11765	29-25ka
128	1.92188	29-25ka
166	2.01205	29-25ka
127	1.84252	29-25ka
145	1.82759	29-25ka
137	2.11679	29-25ka
136	1.86029	29-25ka
151	2.13907	29-25ka
127	1.86614	29-25ka
135	1.88889	29-25ka
139	2.05036	29-25ka
137	1.84672	29-25ka
157	2.03822	29-25ka
126	1.84921	29-25ka
140	1.91429	29-25ka
145	2.07586	29-25ka
136	1.83088	29-25ka
160	2.05	29-25ka
121	1.89256	29-25ka
135	1.92593	29-25ka
149	2.05369	29-25ka
129	1.89922	29-25ka
152	2.11842	29-25ka
119	1.88235	29-25ka
144	1.86111	29-25ka
139	2.14388	29-25ka
132	1.90152	29-25ka
149	2.14094	29-25ka
123	1.88618	29-25ka
147	1.85034	29-25ka
142	2.11268	29-25ka
128	1.89844	29-25ka
155	2.10323	29-25ka
131	1.80153	29-25ka
138	1.89855	29-25ka
152	2	29-25ka
126	1.9127	29-25ka
152	2.11184	29-25ka
125	1.824	29-25ka
134	1.97761	29-25ka
145	2.04828	29-25ka
127	1.9685	29-25ka
157	2.10191	29-25ka
120	1.89167	29-25ka
146	1.84247	29-25ka
139	2.08633	29-25ka
134	1.8806	29-25ka
151	2.12583	29-25ka
124	1.87097	29-25ka
139	1.90647	29-25ka
147	2.05442	29-25ka
124	1.93548	29-25ka
161	2.06211	29-25ka
119	1.88235	29-25ka
140	1.89286	29-25ka
139	2.10791	29-25ka
128	1.875	29-25ka
153	2.10458	29-25ka
121	1.86777	29-25ka
142	1.91549	29-25ka
141	2.08511	29-25ka
124	1.96774	29-25ka
158	2.08228	29-25ka
125	1.864	29-25ka
140	1.9	29-25ka
136	2.15441	29-25ka
131	1.89313	29-25ka
163	2.01227	29-25ka
126	1.80952	29-25ka
139	1.8777	29-25ka
154	1.97403	29-25ka
136	1.86765	29-25ka
158	2.08861	29-25ka
118	1.85593	29-25ka
136	1.92647	29-25ka
144	2.01389	29-25ka
128	1.89844	29-25ka
150	2.15333	29-25ka
128	1.77344	29-25ka
138	1.86957	29-25ka
143	2.0979	29-25ka
123	2	29-25ka
156	2.12179	29-25ka
127	1.83465	29-25ka
143	1.88112	29-25ka
135	2.06667	29-25ka
126	1.93651	29-25ka
159	2.06289	29-25ka
125	1.848	29-25ka
137	1.89781	29-25ka
147	2.0068	29-25ka
130	1.91538	29-25ka
161	2.10559	29-25ka
125	1.848	29-25ka
134	1.93284	29-25ka
146	2.0411	29-25ka
130	1.91538	29-25ka
153	2.12418	29-25ka
126	1.87302	29-25ka
141	1.89362	29-25ka
139	2.09353	29-25ka
128	1.91406	29-25ka
147	2.13605	29-25ka
123	1.87805	29-25ka
138	1.89855	29-25ka
153	2.01307	29-25ka
130	1.88462	29-25ka
150	2.11333	29-25ka
120	1.875	29-25ka
137	1.92701	29-25ka
150	2.04	29-25ka
144	1.84028	29-25ka
152	2.07895	29-25ka
123	1.85366	29-25ka
134	1.92537	29-25ka
149	1.98658	29-25ka
127	1.92126	29-25ka
153	2.12418	29-25ka
127	1.82677	29-25ka
139	1.82014	29-25ka
141	2.09929	29-25ka
133	1.89474	29-25ka
164	2.03659	29-25ka
125	1.856	29-25ka
136	1.94118	29-25ka
145	2.06207	29-25ka
125	1.936	29-25ka
155	2.11613	29-25ka
124	1.82258	29-25ka
146	1.87671	29-25ka
144	2.09722	29-25ka
129	1.96899	29-25ka
158	2.13291	29-25ka
128	1.85156	29-25ka
139	1.86331	29-25ka
145	2.08966	29-25ka
125	1.864	29-25ka
159	2.10063	29-25ka
125	1.864	29-25ka
131	1.96947	29-25ka
144	2.10417	29-25ka
132	1.87879	29-25ka
162	2.07407	29-25ka
120	1.93333	29-25ka
136	1.93382	29-25ka
140	2.1	29-25ka
131	1.92366	29-25ka
150	2.17333	29-25ka
125	1.864	29-25ka
140	1.91429	29-25ka
148	2.0473	29-25ka
123	1.95935	29-25ka
162	2.11111	29-25ka
132	1.84091	29-25ka
136	1.97059	29-25ka
146	1.9863	29-25ka
128	1.92969	29-25ka
167	2.05389	29-25ka
123	1.88618	29-25ka
144	1.92361	29-25ka
149	1.99329	29-25ka
128	1.94531	29-25ka
155	2.10323	29-25ka
124	1.8629	29-25ka
133	1.93233	29-25ka
147	2.08844	29-25ka
129	1.90698	29-25ka
159	2.07547	29-25ka
126	1.85714	29-25ka
138	1.94928	29-25ka
150	2.01333	29-25ka
135	1.85185	29-25ka
151	2.17219	29-25ka
126	1.78571	29-25ka
134	1.96269	29-25ka
136	2.14706	29-25ka
135	1.86667	29-25ka
153	2.09804	29-25ka
125	1.888	29-25ka
147	1.82313	29-25ka
148	2.04054	29-25ka
126	1.90476	29-25ka
154	2.12987	29-25ka
126	1.87302	29-25ka
140	1.9	29-25ka
144	2.07639	29-25ka
128	1.90625	29-25ka
158	2.03165	29-25ka
129	1.83721	29-25ka
135	1.94815	29-25ka
143	2.05594	29-25ka
131	1.83206	29-25ka
156	2.10256	29-25ka
124	1.85484	29-25ka
160	2.00625	28-24ka
131	2.00763	28-24ka
148	2.08108	28-24ka
126	1.88889	28-24ka
158	2.07595	28-24ka
160	2.08125	28-24ka
137	1.92701	28-24ka
150	1.99333	28-24ka
129	1.90698	28-24ka
160	2.03125	28-24ka
169	1.98225	28-24ka
139	1.88489	28-24ka
142	2.06338	28-24ka
130	1.88462	28-24ka
155	2.03871	28-24ka
162	2.03704	28-24ka
137	1.91971	28-24ka
148	2.05405	28-24ka
135	1.85926	28-24ka
158	2.10127	28-24ka
163	1.96933	28-24ka
140	1.83571	28-24ka
148	2.04054	28-24ka
129	1.89147	28-24ka
157	2.02548	28-24ka
167	2.00599	28-24ka
135	1.87407	28-24ka
144	2.09028	28-24ka
122	1.98361	28-24ka
154	2.12338	28-24ka
163	2.02454	28-24ka
143	1.92308	28-24ka
145	2.04138	28-24ka
126	1.88095	28-24ka
154	2.14935	28-24ka
157	2.03822	28-24ka
135	1.9037	28-24ka
143	2.06993	28-24ka
133	1.84962	28-24ka
151	2.09272	28-24ka
158	2.00633	28-24ka
138	1.92754	28-24ka
145	2.03448	28-24ka
126	1.89683	28-24ka
156	2.08333	28-24ka
162	2.03704	28-24ka
138	1.9058	28-24ka
142	2.07746	28-24ka
129	1.90698	28-24ka
152	2.125	28-24ka
160	2.05	28-24ka
140	1.88571	28-24ka
141	2.11348	28-24ka
133	1.86466	28-24ka
158	2.13291	28-24ka
162	2	28-24ka
140	1.95	28-24ka
152	2	28-24ka
131	1.89313	28-24ka
157	2.05732	28-24ka
159	1.97484	28-24ka
132	1.93182	28-24ka
143	2.05594	28-24ka
135	1.84444	28-24ka
160	2.0375	28-24ka
166	2.03614	28-24ka
139	1.92086	28-24ka
141	2.13475	28-24ka
126	1.96825	28-24ka
160	2.09375	28-24ka
156	2.05769	28-24ka
144	1.86806	28-24ka
144	1.99306	28-24ka
134	1.88806	28-24ka
161	2.04969	28-24ka
168	2	28-24ka
135	1.91852	28-24ka
148	2.07432	28-24ka
132	1.89394	28-24ka
155	2.08387	28-24ka
160	2.0125	28-24ka
142	1.88732	28-24ka
143	2.04196	28-24ka
126	1.92857	28-24ka
150	2.05333	28-24ka
168	1.97619	28-24ka
138	1.8913	28-24ka
140	2.10714	28-24ka
129	1.89147	28-24ka
163	2.06135	28-24ka
160	2.11875	28-24ka
144	1.86806	28-24ka
140	2.07143	28-24ka
126	1.96032	28-24ka
150	2.14	28-24ka
154	2.03896	28-24ka
140	1.94286	28-24ka
142	2.03521	28-24ka
121	1.95041	28-24ka
159	2.07547	28-24ka
161	2.00621	28-24ka
134	1.97761	28-24ka
138	2.13768	28-24ka
133	1.8797	28-24ka
155	2.07097	28-24ka
158	2.01266	28-24ka
133	1.90977	28-24ka
141	2.10638	28-24ka
123	1.94309	28-24ka
158	2.13291	28-24ka
156	2.01923	28-24ka
136	1.89706	28-24ka
147	2.04762	28-24ka
132	1.92424	28-24ka
151	2.10596	28-24ka
162	1.99383	28-24ka
143	1.88811	28-24ka
147	2.06122	28-24ka
132	1.87879	28-24ka
153	2.17647	28-24ka
157	2.07006	28-24ka
139	1.94964	28-24ka
146	2.0137	28-24ka
126	1.93651	28-24ka
151	2.11258	28-24ka
164	1.9878	28-24ka
142	1.88028	28-24ka
142	2.09155	28-24ka
128	1.89062	28-24ka
160	2.13125	28-24ka
166	1.99398	28-24ka
141	1.87943	28-24ka
146	2.06849	28-24ka
125	1.936	28-24ka
161	2.02484	28-24ka
158	2.01899	28-24ka
142	1.8662	28-24ka
148	2.01351	28-24ka
125	1.928	28-24ka
157	2.07006	28-24ka
162	2.00617	28-24ka
147	1.86395	28-24ka
146	2.07534	28-24ka
136	1.84559	28-24ka
159	2.10063	28-24ka
170	2.02941	28-24ka
140	1.9	28-24ka
140	2.10714	28-24ka
129	1.90698	28-24ka
155	2.05806	28-24ka
155	2.06452	28-24ka
136	1.97059	28-24ka
143	2.1049	28-24ka
134	1.88806	28-24ka
153	2.09804	28-24ka
159	2.03774	28-24ka
137	1.89781	28-24ka
146	2.07534	28-24ka
124	1.99194	28-24ka
161	2.04348	28-24ka
161	2.00621	28-24ka
133	1.93985	28-24ka
147	2.0068	28-24ka
125	1.936	28-24ka
161	2.04348	28-24ka
158	2.03797	28-24ka
140	1.87857	28-24ka
144	2.07639	28-24ka
133	1.86466	28-24ka
151	2.13907	28-24ka
149	2.06711	28-24ka
135	1.93333	28-24ka
144	2.06944	28-24ka
127	1.89764	28-24ka
155	2.07097	28-24ka
158	2.03797	28-24ka
139	1.88489	28-24ka
140	2.07857	28-24ka
136	1.89706	28-24ka
157	2.12102	28-24ka
156	2.07051	28-24ka
142	1.88028	28-24ka
150	2.04667	28-24ka
130	1.92308	28-24ka
157	2.10828	28-24ka
161	1.99379	28-24ka
138	1.9058	28-24ka
146	2.04795	28-24ka
129	1.88372	28-24ka
155	2.10968	28-24ka
158	2.08228	28-24ka
138	1.92029	28-24ka
140	2.1	28-24ka
127	1.88976	28-24ka
153	2.13725	28-24ka
162	2	28-24ka
132	1.97727	28-24ka
142	2.09859	28-24ka
137	1.86861	28-24ka
160	2.0625	28-24ka
153	2.05882	28-24ka
135	1.91111	28-24ka
145	2.01379	28-24ka
127	1.94488	28-24ka
154	2.08442	28-24ka
161	2.03106	28-24ka
143	1.8951	28-24ka
143	2.07692	28-24ka
127	1.86614	28-24ka
159	2.0566	28-24ka
156	2.04487	28-24ka
140	1.86429	28-24ka
141	2.07801	28-24ka
130	1.90769	28-24ka
153	2.11765	28-24ka
169	1.97633	28-24ka
142	1.90141	28-24ka
141	2.12057	28-24ka
125	1.936	28-24ka
159	2.02516	28-24ka
150	2.09333	28-24ka
138	1.91304	28-24ka
142	2.1338	28-24ka
128	1.94531	28-24ka
160	2.05625	28-24ka
160	1.975	28-24ka
136	1.88971	28-24ka
147	2.05442	28-24ka
131	1.87786	28-24ka
158	2.09494	28-24ka
158	1.99367	28-24ka
139	1.89209	28-24ka
144	2.09722	28-24ka
128	1.92188	28-24ka
164	2.04878	28-24ka
157	2.01274	28-24ka
139	1.88489	28-24ka
151	2	28-24ka
125	1.888	28-24ka
146	2.13699	28-24ka
162	2.02469	28-24ka
136	1.88235	28-24ka
145	2.04828	28-24ka
132	1.93182	28-24ka
155	2.05806	28-24ka
160	2.05625	28-24ka
134	1.92537	28-24ka
147	2.04762	28-24ka
128	1.9375	28-24ka
164	2.05488	28-24ka
154	2.02597	28-24ka
138	1.94203	28-24ka
141	2.05674	28-24ka
134	1.90299	28-24ka
157	2.04459	28-24ka
158	2.05696	28-24ka
133	1.93233	28-24ka
150	2.02667	28-24ka
131	1.90076	28-24ka
148	2.18243	28-24ka
164	1.96341	28-24ka
136	1.94118	28-24ka
144	2.07639	28-24ka
130	1.91538	28-24ka
156	2.04487	28-24ka
160	2.00625	28-24ka
135	1.95556	28-24ka
146	2.05479	28-24ka
135	1.87407	28-24ka
156	2.10256	28-24ka
153	2.09804	28-24ka
134	1.95522	28-24ka
145	1.9931	28-24ka
132	1.92424	28-24ka
146	2.14384	28-24ka
165	2.0303	28-24ka
132	1.93182	28-24ka
146	2.10959	28-24ka
124	1.93548	28-24ka
152	2.13816	28-24ka
163	1.99387	28-24ka
140	1.9	28-24ka
140	2.06429	28-24ka
126	1.89683	28-24ka
157	2.12102	28-24ka
157	2.05096	28-24ka
144	1.875	28-24ka
145	2.07586	28-24ka
127	1.88189	28-24ka
160	1.9875	28-24ka
161	2.01242	28-24ka
136	1.89706	28-24ka
144	2.11111	28-24ka
124	1.8871	28-24ka
163	2.04908	28-24ka
161	1.99379	28-24ka
139	1.92086	28-24ka
142	2.06338	28-24ka
129	1.90698	28-24ka
166	1.96988	28-24ka
161	2.03106	28-24ka
136	1.93382	28-24ka
145	2.04138	28-24ka
127	1.91339	28-24ka
154	2.05195	28-24ka
163	1.98773	28-24ka
144	1.85417	28-24ka
136	2.11765	28-24ka
128	1.92188	28-24ka
166	2.01205	28-24ka
159	1.98742	28-24ka
145	1.82759	28-24ka
137	2.11679	28-24ka
136	1.86029	28-24ka
151	2.13907	28-24ka
159	2.08805	28-24ka
135	1.88889	28-24ka
139	2.05036	28-24ka
137	1.84672	28-24ka
157	2.03822	28-24ka
157	2.02548	28-24ka
140	1.91429	28-24ka
145	2.07586	28-24ka
136	1.83088	28-24ka
160	2.05	28-24ka
155	2.08387	28-24ka
135	1.92593	28-24ka
149	2.05369	28-24ka
129	1.89922	28-24ka
152	2.11842	28-24ka
162	2.03704	28-24ka
144	1.86111	28-24ka
139	2.14388	28-24ka
132	1.90152	28-24ka
149	2.14094	28-24ka
159	2.04403	28-24ka
147	1.85034	28-24ka
142	2.11268	28-24ka
128	1.89844	28-24ka
155	2.10323	28-24ka
162	1.99383	28-24ka
138	1.89855	28-24ka
152	2	28-24ka
126	1.9127	28-24ka
152	2.11184	28-24ka
156	2.04487	28-24ka
134	1.97761	28-24ka
145	2.04828	28-24ka
127	1.9685	28-24ka
157	2.10191	28-24ka
161	1.97516	28-24ka
146	1.84247	28-24ka
139	2.08633	28-24ka
134	1.8806	28-24ka
151	2.12583	28-24ka
158	2.0443	28-24ka
139	1.90647	28-24ka
147	2.05442	28-24ka
124	1.93548	28-24ka
161	2.06211	28-24ka
159	2.01258	28-24ka
140	1.89286	28-24ka
139	2.10791	28-24ka
128	1.875	28-24ka
153	2.10458	28-24ka
167	1.98802	28-24ka
142	1.91549	28-24ka
141	2.08511	28-24ka
124	1.96774	28-24ka
158	2.08228	28-24ka
160	2.025	28-24ka
140	1.9	28-24ka
136	2.15441	28-24ka
131	1.89313	28-24ka
163	2.01227	28-24ka
159	2.00629	28-24ka
139	1.8777	28-24ka
154	1.97403	28-24ka
136	1.86765	28-24ka
158	2.08861	28-24ka
157	2.02548	28-24ka
136	1.92647	28-24ka
144	2.01389	28-24ka
128	1.89844	28-24ka
150	2.15333	28-24ka
161	1.97516	28-24ka
138	1.86957	28-24ka
143	2.0979	28-24ka
123	2	28-24ka
156	2.12179	28-24ka
165	2.01818	28-24ka
143	1.88112	28-24ka
135	2.06667	28-24ka
126	1.93651	28-24ka
159	2.06289	28-24ka
152	2.07237	28-24ka
137	1.89781	28-24ka
147	2.0068	28-24ka
130	1.91538	28-24ka
161	2.10559	28-24ka
157	2.07006	28-24ka
134	1.93284	28-24ka
146	2.0411	28-24ka
130	1.91538	28-24ka
153	2.12418	28-24ka
149	2.10738	28-24ka
141	1.89362	28-24ka
139	2.09353	28-24ka
128	1.91406	28-24ka
147	2.13605	28-24ka
161	2	28-24ka
138	1.89855	28-24ka
153	2.01307	28-24ka
130	1.88462	28-24ka
150	2.11333	28-24ka
162	2.05556	28-24ka
137	1.92701	28-24ka
150	2.04	28-24ka
144	1.84028	28-24ka
152	2.07895	28-24ka
162	2.02469	28-24ka
134	1.92537	28-24ka
149	1.98658	28-24ka
127	1.92126	28-24ka
153	2.12418	28-24ka
164	2.0061	28-24ka
139	1.82014	28-24ka
141	2.09929	28-24ka
133	1.89474	28-24ka
164	2.03659	28-24ka
156	2.07051	28-24ka
136	1.94118	28-24ka
145	2.06207	28-24ka
125	1.936	28-24ka
155	2.11613	28-24ka
155	2.07742	28-24ka
146	1.87671	28-24ka
144	2.09722	28-24ka
129	1.96899	28-24ka
158	2.13291	28-24ka
158	2.0443	28-24ka
139	1.86331	28-24ka
145	2.08966	28-24ka
125	1.864	28-24ka
159	2.10063	28-24ka
164	2.01829	28-24ka
131	1.96947	28-24ka
144	2.10417	28-24ka
132	1.87879	28-24ka
162	2.07407	28-24ka
159	2.01258	28-24ka
136	1.93382	28-24ka
140	2.1	28-24ka
131	1.92366	28-24ka
150	2.17333	28-24ka
152	2.07237	28-24ka
140	1.91429	28-24ka
148	2.0473	28-24ka
123	1.95935	28-24ka
162	2.11111	28-24ka
163	1.9816	28-24ka
136	1.97059	28-24ka
146	1.9863	28-24ka
128	1.92969	28-24ka
167	2.05389	28-24ka
159	2.06289	28-24ka
144	1.92361	28-24ka
149	1.99329	28-24ka
128	1.94531	28-24ka
155	2.10323	28-24ka
167	2	28-24ka
133	1.93233	28-24ka
147	2.08844	28-24ka
129	1.90698	28-24ka
159	2.07547	28-24ka
164	2.03659	28-24ka
138	1.94928	28-24ka
150	2.01333	28-24ka
135	1.85185	28-24ka
151	2.17219	28-24ka
161	2.01863	28-24ka
134	1.96269	28-24ka
136	2.14706	28-24ka
135	1.86667	28-24ka
153	2.09804	28-24ka
158	1.98734	28-24ka
147	1.82313	28-24ka
148	2.04054	28-24ka
126	1.90476	28-24ka
154	2.12987	28-24ka
158	2.05063	28-24ka
140	1.9	28-24ka
144	2.07639	28-24ka
128	1.90625	28-24ka
158	2.03165	28-24ka
155	2.07097	28-24ka
135	1.94815	28-24ka
143	2.05594	28-24ka
131	1.83206	28-24ka
156	2.10256	28-24ka
145	1.71724	27-23ka
160	2.00625	27-23ka
131	2.00763	27-23ka
148	2.08108	27-23ka
126	1.88889	27-23ka
142	1.74648	27-23ka
160	2.08125	27-23ka
137	1.92701	27-23ka
150	1.99333	27-23ka
129	1.90698	27-23ka
134	1.78358	27-23ka
169	1.98225	27-23ka
139	1.88489	27-23ka
142	2.06338	27-23ka
130	1.88462	27-23ka
142	1.73944	27-23ka
162	2.03704	27-23ka
137	1.91971	27-23ka
148	2.05405	27-23ka
135	1.85926	27-23ka
133	1.7594	27-23ka
163	1.96933	27-23ka
140	1.83571	27-23ka
148	2.04054	27-23ka
129	1.89147	27-23ka
143	1.74126	27-23ka
167	2.00599	27-23ka
135	1.87407	27-23ka
144	2.09028	27-23ka
122	1.98361	27-23ka
143	1.69231	27-23ka
163	2.02454	27-23ka
143	1.92308	27-23ka
145	2.04138	27-23ka
126	1.88095	27-23ka
138	1.74638	27-23ka
157	2.03822	27-23ka
135	1.9037	27-23ka
143	2.06993	27-23ka
133	1.84962	27-23ka
141	1.71631	27-23ka
158	2.00633	27-23ka
138	1.92754	27-23ka
145	2.03448	27-23ka
126	1.89683	27-23ka
144	1.77778	27-23ka
162	2.03704	27-23ka
138	1.9058	27-23ka
142	2.07746	27-23ka
129	1.90698	27-23ka
144	1.73611	27-23ka
160	2.05	27-23ka
140	1.88571	27-23ka
141	2.11348	27-23ka
133	1.86466	27-23ka
138	1.75362	27-23ka
162	2	27-23ka
140	1.95	27-23ka
152	2	27-23ka
131	1.89313	27-23ka
147	1.7415	27-23ka
159	1.97484	27-23ka
132	1.93182	27-23ka
143	2.05594	27-23ka
135	1.84444	27-23ka
138	1.74638	27-23ka
166	2.03614	27-23ka
139	1.92086	27-23ka
141	2.13475	27-23ka
126	1.96825	27-23ka
138	1.78261	27-23ka
156	2.05769	27-23ka
144	1.86806	27-23ka
144	1.99306	27-23ka
134	1.88806	27-23ka
149	1.66443	27-23ka
168	2	27-23ka
135	1.91852	27-23ka
148	2.07432	27-23ka
132	1.89394	27-23ka
134	1.76119	27-23ka
160	2.0125	27-23ka
142	1.88732	27-23ka
143	2.04196	27-23ka
126	1.92857	27-23ka
135	1.79259	27-23ka
168	1.97619	27-23ka
138	1.8913	27-23ka
140	2.10714	27-23ka
129	1.89147	27-23ka
139	1.74101	27-23ka
160	2.11875	27-23ka
144	1.86806	27-23ka
140	2.07143	27-23ka
126	1.96032	27-23ka
144	1.75	27-23ka
154	2.03896	27-23ka
140	1.94286	27-23ka
142	2.03521	27-23ka
121	1.95041	27-23ka
138	1.73188	27-23ka
161	2.00621	27-23ka
134	1.97761	27-23ka
138	2.13768	27-23ka
133	1.8797	27-23ka
140	1.8	27-23ka
158	2.01266	27-23ka
133	1.90977	27-23ka
141	2.10638	27-23ka
123	1.94309	27-23ka
136	1.77206	27-23ka
156	2.01923	27-23ka
136	1.89706	27-23ka
147	2.04762	27-23ka
132	1.92424	27-23ka
139	1.7554	27-23ka
162	1.99383	27-23ka
143	1.88811	27-23ka
147	2.06122	27-23ka
132	1.87879	27-23ka
142	1.71127	27-23ka
157	2.07006	27-23ka
139	1.94964	27-23ka
146	2.0137	27-23ka
126	1.93651	27-23ka
139	1.79856	27-23ka
164	1.9878	27-23ka
142	1.88028	27-23ka
142	2.09155	27-23ka
128	1.89062	27-23ka
138	1.76087	27-23ka
166	1.99398	27-23ka
141	1.87943	27-23ka
146	2.06849	27-23ka
125	1.936	27-23ka
143	1.75524	27-23ka
158	2.01899	27-23ka
142	1.8662	27-23ka
148	2.01351	27-23ka
125	1.928	27-23ka
148	1.66892	27-23ka
162	2.00617	27-23ka
147	1.86395	27-23ka
146	2.07534	27-23ka
136	1.84559	27-23ka
142	1.74648	27-23ka
170	2.02941	27-23ka
140	1.9	27-23ka
140	2.10714	27-23ka
129	1.90698	27-23ka
142	1.73239	27-23ka
155	2.06452	27-23ka
136	1.97059	27-23ka
143	2.1049	27-23ka
134	1.88806	27-23ka
140	1.68571	27-23ka
159	2.03774	27-23ka
137	1.89781	27-23ka
146	2.07534	27-23ka
124	1.99194	27-23ka
148	1.71622	27-23ka
161	2.00621	27-23ka
133	1.93985	27-23ka
147	2.0068	27-23ka
125	1.936	27-23ka
148	1.71622	27-23ka
158	2.03797	27-23ka
140	1.87857	27-23ka
144	2.07639	27-23ka
133	1.86466	27-23ka
143	1.73427	27-23ka
149	2.06711	27-23ka
135	1.93333	27-23ka
144	2.06944	27-23ka
127	1.89764	27-23ka
140	1.77857	27-23ka
158	2.03797	27-23ka
139	1.88489	27-23ka
140	2.07857	27-23ka
136	1.89706	27-23ka
142	1.75352	27-23ka
156	2.07051	27-23ka
142	1.88028	27-23ka
150	2.04667	27-23ka
130	1.92308	27-23ka
149	1.68456	27-23ka
161	1.99379	27-23ka
138	1.9058	27-23ka
146	2.04795	27-23ka
129	1.88372	27-23ka
140	1.72143	27-23ka
158	2.08228	27-23ka
138	1.92029	27-23ka
140	2.1	27-23ka
127	1.88976	27-23ka
140	1.77857	27-23ka
162	2	27-23ka
132	1.97727	27-23ka
142	2.09859	27-23ka
137	1.86861	27-23ka
146	1.73288	27-23ka
153	2.05882	27-23ka
135	1.91111	27-23ka
145	2.01379	27-23ka
127	1.94488	27-23ka
139	1.69784	27-23ka
161	2.03106	27-23ka
143	1.8951	27-23ka
143	2.07692	27-23ka
127	1.86614	27-23ka
147	1.68707	27-23ka
156	2.04487	27-23ka
140	1.86429	27-23ka
141	2.07801	27-23ka
130	1.90769	27-23ka
142	1.74648	27-23ka
169	1.97633	27-23ka
142	1.90141	27-23ka
141	2.12057	27-23ka
125	1.936	27-23ka
141	1.7305	27-23ka
150	2.09333	27-23ka
138	1.91304	27-23ka
142	2.1338	27-23ka
128	1.94531	27-23ka
139	1.7554	27-23ka
160	1.975	27-23ka
136	1.88971	27-23ka
147	2.05442	27-23ka
131	1.87786	27-23ka
141	1.71631	27-23ka
158	1.99367	27-23ka
139	1.89209	27-23ka
144	2.09722	27-23ka
128	1.92188	27-23ka
142	1.73239	27-23ka
157	2.01274	27-23ka
139	1.88489	27-23ka
151	2	27-23ka
125	1.888	27-23ka
135	1.75556	27-23ka
162	2.02469	27-23ka
136	1.88235	27-23ka
145	2.04828	27-23ka
132	1.93182	27-23ka
138	1.74638	27-23ka
160	2.05625	27-23ka
134	1.92537	27-23ka
147	2.04762	27-23ka
128	1.9375	27-23ka
146	1.73288	27-23ka
154	2.02597	27-23ka
138	1.94203	27-23ka
141	2.05674	27-23ka
134	1.90299	27-23ka
146	1.72603	27-23ka
158	2.05696	27-23ka
133	1.93233	27-23ka
150	2.02667	27-23ka
131	1.90076	27-23ka
139	1.76259	27-23ka
164	1.96341	27-23ka
136	1.94118	27-23ka
144	2.07639	27-23ka
130	1.91538	27-23ka
145	1.71034	27-23ka
160	2.00625	27-23ka
135	1.95556	27-23ka
146	2.05479	27-23ka
135	1.87407	27-23ka
144	1.72917	27-23ka
153	2.09804	27-23ka
134	1.95522	27-23ka
145	1.9931	27-23ka
132	1.92424	27-23ka
148	1.65541	27-23ka
165	2.0303	27-23ka
132	1.93182	27-23ka
146	2.10959	27-23ka
124	1.93548	27-23ka
141	1.7305	27-23ka
163	1.99387	27-23ka
140	1.9	27-23ka
140	2.06429	27-23ka
126	1.89683	27-23ka
143	1.74126	27-23ka
157	2.05096	27-23ka
144	1.875	27-23ka
145	2.07586	27-23ka
127	1.88189	27-23ka
142	1.73239	27-23ka
161	2.01242	27-23ka
136	1.89706	27-23ka
144	2.11111	27-23ka
124	1.8871	27-23ka
152	1.73684	27-23ka
161	1.99379	27-23ka
139	1.92086	27-23ka
142	2.06338	27-23ka
129	1.90698	27-23ka
139	1.69784	27-23ka
161	2.03106	27-23ka
136	1.93382	27-23ka
145	2.04138	27-23ka
127	1.91339	27-23ka
146	1.73973	27-23ka
163	1.98773	27-23ka
144	1.85417	27-23ka
136	2.11765	27-23ka
128	1.92188	27-23ka
143	1.70629	27-23ka
159	1.98742	27-23ka
145	1.82759	27-23ka
137	2.11679	27-23ka
136	1.86029	27-23ka
143	1.74126	27-23ka
159	2.08805	27-23ka
135	1.88889	27-23ka
139	2.05036	27-23ka
137	1.84672	27-23ka
140	1.72857	27-23ka
157	2.02548	27-23ka
140	1.91429	27-23ka
145	2.07586	27-23ka
136	1.83088	27-23ka
141	1.73759	27-23ka
155	2.08387	27-23ka
135	1.92593	27-23ka
149	2.05369	27-23ka
129	1.89922	27-23ka
141	1.74468	27-23ka
162	2.03704	27-23ka
144	1.86111	27-23ka
139	2.14388	27-23ka
132	1.90152	27-23ka
144	1.72222	27-23ka
159	2.04403	27-23ka
147	1.85034	27-23ka
142	2.11268	27-23ka
128	1.89844	27-23ka
139	1.82734	27-23ka
162	1.99383	27-23ka
138	1.89855	27-23ka
152	2	27-23ka
126	1.9127	27-23ka
145	1.8069	27-23ka
156	2.04487	27-23ka
134	1.97761	27-23ka
145	2.04828	27-23ka
127	1.9685	27-23ka
147	1.66667	27-23ka
161	1.97516	27-23ka
146	1.84247	27-23ka
139	2.08633	27-23ka
134	1.8806	27-23ka
144	1.70139	27-23ka
158	2.0443	27-23ka
139	1.90647	27-23ka
147	2.05442	27-23ka
124	1.93548	27-23ka
133	1.78195	27-23ka
159	2.01258	27-23ka
140	1.89286	27-23ka
139	2.10791	27-23ka
128	1.875	27-23ka
137	1.75182	27-23ka
167	1.98802	27-23ka
142	1.91549	27-23ka
141	2.08511	27-23ka
124	1.96774	27-23ka
136	1.69853	27-23ka
160	2.025	27-23ka
140	1.9	27-23ka
136	2.15441	27-23ka
131	1.89313	27-23ka
135	1.8	27-23ka
159	2.00629	27-23ka
139	1.8777	27-23ka
154	1.97403	27-23ka
136	1.86765	27-23ka
140	1.77143	27-23ka
157	2.02548	27-23ka
136	1.92647	27-23ka
144	2.01389	27-23ka
128	1.89844	27-23ka
148	1.72297	27-23ka
161	1.97516	27-23ka
138	1.86957	27-23ka
143	2.0979	27-23ka
123	2	27-23ka
146	1.67808	27-23ka
165	2.01818	27-23ka
143	1.88112	27-23ka
135	2.06667	27-23ka
126	1.93651	27-23ka
143	1.73427	27-23ka
152	2.07237	27-23ka
137	1.89781	27-23ka
147	2.0068	27-23ka
130	1.91538	27-23ka
144	1.75694	27-23ka
157	2.07006	27-23ka
134	1.93284	27-23ka
146	2.0411	27-23ka
130	1.91538	27-23ka
147	1.71429	27-23ka
149	2.10738	27-23ka
141	1.89362	27-23ka
139	2.09353	27-23ka
128	1.91406	27-23ka
140	1.75714	27-23ka
161	2	27-23ka
138	1.89855	27-23ka
153	2.01307	27-23ka
130	1.88462	27-23ka
147	1.71429	27-23ka
162	2.05556	27-23ka
137	1.92701	27-23ka
150	2.04	27-23ka
144	1.84028	27-23ka
137	1.77372	27-23ka
162	2.02469	27-23ka
134	1.92537	27-23ka
149	1.98658	27-23ka
127	1.92126	27-23ka
142	1.73239	27-23ka
164	2.0061	27-23ka
139	1.82014	27-23ka
141	2.09929	27-23ka
133	1.89474	27-23ka
146	1.68493	27-23ka
156	2.07051	27-23ka
136	1.94118	27-23ka
145	2.06207	27-23ka
125	1.936	27-23ka
145	1.72414	27-23ka
155	2.07742	27-23ka
146	1.87671	27-23ka
144	2.09722	27-23ka
129	1.96899	27-23ka
139	1.76259	27-23ka
158	2.0443	27-23ka
139	1.86331	27-23ka
145	2.08966	27-23ka
125	1.864	27-23ka
145	1.70345	27-23ka
164	2.01829	27-23ka
131	1.96947	27-23ka
144	2.10417	27-23ka
132	1.87879	27-23ka
136	1.74265	27-23ka
159	2.01258	27-23ka
136	1.93382	27-23ka
140	2.1	27-23ka
131	1.92366	27-23ka
144	1.75694	27-23ka
152	2.07237	27-23ka
140	1.91429	27-23ka
148	2.0473	27-23ka
123	1.95935	27-23ka
143	1.77622	27-23ka
163	1.9816	27-23ka
136	1.97059	27-23ka
146	1.9863	27-23ka
128	1.92969	27-23ka
142	1.76761	27-23ka
159	2.06289	27-23ka
144	1.92361	27-23ka
149	1.99329	27-23ka
128	1.94531	27-23ka
151	1.66887	27-23ka
167	2	27-23ka
133	1.93233	27-23ka
147	2.08844	27-23ka
129	1.90698	27-23ka
146	1.71918	27-23ka
164	2.03659	27-23ka
138	1.94928	27-23ka
150	2.01333	27-23ka
135	1.85185	27-23ka
143	1.72028	27-23ka
161	2.01863	27-23ka
134	1.96269	27-23ka
136	2.14706	27-23ka
135	1.86667	27-23ka
140	1.75	27-23ka
158	1.98734	27-23ka
147	1.82313	27-23ka
148	2.04054	27-23ka
126	1.90476	27-23ka
139	1.71942	27-23ka
158	2.05063	27-23ka
140	1.9	27-23ka
144	2.07639	27-23ka
128	1.90625	27-23ka
141	1.7234	27-23ka
155	2.07097	27-23ka
135	1.94815	27-23ka
[truncated: 10,872 more rows]

[truncated: 8 more sheets: Figure 5, Figure6, Supplementary figure 1, Supplementary figure 2, Supplementary figure 3c, Supplementary figure4, Supplementary figure5, Supplementary figure 7]
